# Supplementary material for: Sedentary behavior, physical activity, psychological well-being, and gynecologic and obstetric disorders: A multivariable Mendelian randomization and mediation analysis
Source: Medicine (Baltimore). 2026 May 8;105(19):e48611. doi: 10.1097/MD.0000000000048611 (PMC13166659; doi:10.1097/MD.0000000000048611)
Supplement: Supplementary file 1 [file medi-105-e48611-s001.xlsx]

## Sheet: Table S1
	Table S1. Information of included studies and consortia.
	Exposure/Mediator/Outcome	Consortium/First author	Participants	Web source/Pubmed ID
	Leisure screen time	Wang Z	526,725 European ancestry participants	36071172
	Moderate-to-vigorous intensity physical activity during leisure time	Wang Z	608,595 European ancestry participants	36071172
	Experiencing mood swings	Nagel M	373,733 European ancestry participants	29500382
	Well-being spectrum (multivariate analysis)	Baselmans BML	2,083,151 European ancestry participants	30643256
	Gynecological diseases and symptoms	The Finngen study	-	https://www.finngen.fi/fi
	Gynecological diseases and symptoms	The UK Biobank study	-	https://www.leelabsg.org/resources
	Drinks per week	Saunders, G.R.B.	632,802 European ancestry individuals	36477530
	Educational attainment	Okbay A	405,072 European ancestry individuals	27225129
	Sleep duration	Jones SE	127.573 European ancestry individuals	27494321
	Coffee intake	Schoeler T	263.464 European ancestry individuals	37106081
	C-reactive protein levels	Koskeridis F	575,531 European ancestry individuals	36376304
	Estradiol levels	Schmitz D	163,524 European ancestry individuals	34255042
	Fasting insulin	MAGIC (the Meta-Analyses of Glucose and Insulin-related traits Consortium)	50,404 European ancestry individuals	http://magicinvestigators.org/downloads/
	Cortisol levels	Cortisol Network (CORNET) Consortium; University of Edinburgh	25,314 European ancestry individuals	https://datashare.ed.ac.uk/
