# Supplementary material for: Sedentary behavior, physical activity, psychological well-being, and gynecologic and obstetric disorders: A multivariable Mendelian randomization and mediation analysis
Source: Medicine (Baltimore). 2026 May 8;105(19):e48611. doi: 10.1097/MD.0000000000048611 (PMC13166659; doi:10.1097/MD.0000000000048611)
Supplement: Supplementary file 2 [file medi-105-e48611-s002.xlsx]

## Sheet: Table S2
	Table S2. Single nucleotide polymorphisms used as instrumental variables for leisure screen time、moderate-to-vigorous intensity physical activity 、experiencing mood swings and well-being spectrum
	Exposure	SNP	EA	NEA	EAF	Beta	SE	P value	R2	F statisitc
	Leisure screen time	rs197439	A	G	0.6007	-0.0259	0.0039	3.291e-11	9.3866e-05	44.1032
	Leisure screen time	rs61813324	T	C	0.1361	0.031	0.0057	4.365e-08	6.29542e-05	29.5783
	Leisure screen time	rs35039375	A	G	0.9082	-0.0411	0.0066	6.268e-10	8.25351e-05	38.7789
	Leisure screen time	rs6685030	A	G	0.48	-0.0217	0.0035	5.273e-10	7.3023e-05	38.44
	Leisure screen time	rs58087899	A	G	0.4556	-0.0222	0.004	4.347e-08	6.95805e-05	30.8025
	Leisure screen time	rs11587591	A	G	0.7344	0.0219	0.0039	2.23e-08	5.99026e-05	31.5325
	Leisure screen time	rs6674314	A	G	0.8134	0.0274	0.0049	2.299e-08	6.65516e-05	31.2686
	Leisure screen time	rs1736523	C	G	0.5544	0.0216	0.0039	2.752e-08	6.52873e-05	30.6746
	Leisure screen time	rs3791033	T	C	0.669	0.0331	0.0041	3.664e-16	0.00013871	65.1761
	Leisure screen time	rs10889193	A	C	0.5547	0.0243	0.0039	4.942e-10	8.26278e-05	38.8225
	Leisure screen time	rs1938450	A	G	0.3312	-0.0226	0.0041	2.655e-08	6.46695e-05	30.3843
	Leisure screen time	rs71658797	A	T	0.1223	0.0373	0.0058	1.809e-10	8.80242e-05	41.3582
	Leisure screen time	rs12062845	A	C	0.2158	0.0281	0.0042	2.409e-11	8.50327e-05	44.7625
	Leisure screen time	rs4311996	A	T	0.3873	-0.0217	0.0039	3.559e-08	6.60175e-05	30.9592
	Leisure screen time	rs841020	T	C	0.1923	0.0269	0.0044	1.148e-09	7.11218e-05	37.3765
	Leisure screen time	rs9423279	C	G	0.3439	0.023	0.0041	2.53e-08	6.71052e-05	31.4694
	Leisure screen time	rs3781412	A	G	0.6005	-0.0208	0.0036	8.377e-09	6.42711e-05	33.3827
	Leisure screen time	rs1802669	A	G	0.3409	0.0384	0.0041	2.391e-21	0.00018703	87.7192
	Leisure screen time	rs1017550	A	G	0.5864	0.0196	0.0035	2.852e-08	5.9674e-05	31.36
	Leisure screen time	rs68049022	T	C	0.7981	0.0314	0.0048	6.183e-11	9.12504e-05	42.7934
	Leisure screen time	rs4483592	T	C	0.1633	0.036	0.0052	3.971e-12	0.0001022	47.929
	Leisure screen time	rs4551799	A	G	0.3436	-0.0241	0.0039	6.91e-10	7.45604e-05	38.1861
	Leisure screen time	rs1391954	T	G	0.4439	0.0245	0.004	1.511e-09	8.47436e-05	37.5156
	Leisure screen time	rs10765775	A	G	0.3915	-0.0223	0.0039	9.798e-09	6.79722e-05	32.6949
	Leisure screen time	rs7969719	T	C	0.3131	0.0271	0.0037	4.462e-13	0.000102077	53.6457
	Leisure screen time	rs73405293	A	G	0.147	-0.0308	0.0054	1.346e-08	6.93715e-05	32.5322
	Leisure screen time	rs12425850	T	C	0.286	-0.0236	0.0039	1.367e-09	7.00059e-05	36.618
	Leisure screen time	rs10772643	T	C	0.8923	-0.0385	0.0062	5.882e-10	8.22242e-05	38.5601
	Leisure screen time	rs74996610	C	G	0.9545	-0.0513	0.0093	3.124e-08	6.48841e-05	30.4277
	Leisure screen time	rs3759344	A	G	0.1063	0.0452	0.0062	4.255e-13	0.000113329	53.1488
	Leisure screen time	rs7991062	C	G	0.6577	-0.0335	0.0041	1.319e-16	0.00014235	66.7609
	Leisure screen time	rs9513416	A	G	0.8411	0.0281	0.0048	4.096e-09	6.52135e-05	34.2713
	Leisure screen time	rs10400776	A	C	0.2593	-0.0259	0.0044	3.448e-09	7.38856e-05	34.6493
	Leisure screen time	rs12324720	A	G	0.1756	-0.0271	0.0046	3.526e-09	6.60435e-05	34.7075
	Leisure screen time	rs56151256	A	C	0.7498	0.0285	0.0044	1.174e-10	8.94629e-05	41.9551
	Leisure screen time	rs2667382	A	T	0.4719	0.0224	0.0039	6.7e-09	7.03451e-05	32.9888
	Leisure screen time	rs11074658	T	C	0.5913	-0.0239	0.0039	9.211e-10	8.0081e-05	37.5549
	Leisure screen time	rs4889530	A	T	0.3812	-0.0253	0.0039	1.32e-10	8.97368e-05	42.0835
	Leisure screen time	rs62068672	T	C	0.798	0.0263	0.0048	4.087e-08	6.40175e-05	30.0213
	Leisure screen time	rs1860337	T	C	0.5953	-0.0253	0.0039	9.083e-11	8.97368e-05	42.0835
	Leisure screen time	rs73420302	C	G	0.1785	-0.03	0.0051	3.038e-09	7.37849e-05	34.6021
	Leisure screen time	rs12962050	A	G	0.647	-0.0234	0.0036	1.178e-10	8.03947e-05	42.25
	Leisure screen time	rs7236799	A	G	0.3185	0.0242	0.0041	4.916e-09	7.42896e-05	34.8388
	Leisure screen time	rs78140587	A	G	0.9593	0.0615	0.0099	5.832e-10	8.2289e-05	38.5904
	Leisure screen time	rs892087	T	C	0.6335	-0.0284	0.004	9.979e-13	0.00010749	50.41
	Leisure screen time	rs2965216	A	G	0.4549	0.0212	0.0039	4.608e-08	6.28775e-05	29.549
	Leisure screen time	rs12981974	C	G	0.1361	0.0337	0.0058	8.568e-09	7.19897e-05	33.7601
	Leisure screen time	rs12463321	A	G	0.1478	-0.0317	0.0055	6.99e-09	7.0837e-05	33.2195
	Leisure screen time	rs6857	T	C	0.1689	-0.0369	0.0047	5.8e-15	0.000117646	61.6392
	Leisure screen time	rs4303732	T	C	0.598	0.0265	0.0035	5.365e-14	0.000109082	57.3265
	Leisure screen time	rs62151809	T	C	0.4526	0.0228	0.0039	3.9e-09	7.28797e-05	34.1775
	Leisure screen time	rs16825228	A	G	0.5631	-0.0193	0.0035	4.126e-08	5.78616e-05	30.4073
	Leisure screen time	rs2381761	T	C	0.887	-0.0377	0.0063	2.722e-09	8.08906e-05	35.8098
	Leisure screen time	rs13017586	A	G	0.8493	-0.0401	0.0054	8.253e-14	0.000117584	55.1444
	Leisure screen time	rs566017137	C	G	0.9639	-0.0656	0.0108	1.233e-09	8.33404e-05	36.8944
	Leisure screen time	rs7579662	A	G	0.393	0.0216	0.0039	4.145e-08	6.54105e-05	30.6746
	Leisure screen time	rs114590429	A	C	0.1157	0.0376	0.006	3.029e-10	8.37403e-05	39.2711
	Leisure screen time	rs12992995	A	C	0.2755	-0.0258	0.0043	2.099e-09	7.67656e-05	36
	Leisure screen time	rs1837687	C	G	0.609	0.0222	0.0039	1.849e-08	6.90946e-05	32.4024
	Leisure screen time	rs12617870	T	G	0.5377	0.0263	0.0035	6.622e-14	0.000107439	56.4645
	Leisure screen time	rs36079846	T	C	0.5205	-0.0239	0.0038	4.523e-10	8.43509e-05	39.5575
	Leisure screen time	rs60603116	A	T	0.5772	-0.0226	0.0039	6.371e-09	7.16068e-05	33.5805
	Leisure screen time	rs3853705	T	C	0.6858	0.0228	0.004	1.433e-08	6.71955e-05	32.49
	Leisure screen time	rs62134209	A	G	0.953	0.0538	0.0091	3.284e-09	7.45327e-05	34.9528
	Leisure screen time	rs10469911	T	C	0.6825	0.0204	0.0037	4.832e-08	5.78451e-05	30.3988
	Leisure screen time	rs10189857	A	G	0.5653	-0.0274	0.0035	7.798e-15	0.000116614	61.2865
	Leisure screen time	rs6102913	T	C	0.4736	-0.0193	0.0035	2.966e-08	5.78615e-05	30.4073
	Leisure screen time	rs12481468	T	C	0.7304	-0.0225	0.0039	8.574e-09	6.33351e-05	33.284
	Leisure screen time	rs6073637	A	C	0.5235	-0.0225	0.0038	4.592e-09	7.47589e-05	35.0589
	Leisure screen time	rs17801257	A	G	0.1247	-0.0292	0.0053	2.917e-08	5.776e-05	30.3539
	Leisure screen time	rs6010651	A	C	0.6201	0.0235	0.004	3.338e-09	7.36006e-05	34.5156
	Leisure screen time	rs469565	T	C	0.7735	-0.0259	0.0046	1.505e-08	6.76008e-05	31.7018
	Leisure screen time	rs9867121	A	C	0.1829	-0.0317	0.005	2.023e-10	8.57114e-05	40.1956
	Leisure screen time	rs7627290	A	G	0.5413	-0.0231	0.0039	2.356e-09	7.481e-05	35.0828
	Leisure screen time	rs7615206	T	C	0.5703	-0.0345	0.0035	1.503e-22	0.00018614	97.1633
	Leisure screen time	rs76267866	A	T	0.7923	-0.0297	0.0047	3.529e-10	8.51486e-05	39.9316
	Leisure screen time	rs62244886	C	G	0.6038	0.0239	0.0039	1.235e-09	8.0081e-05	37.5549
	Leisure screen time	rs7430216	T	C	0.2227	0.025	0.0042	2.5e-09	6.77356e-05	35.4308
	Leisure screen time	rs9821299	A	G	0.1854	0.0285	0.0048	3.632e-09	7.30613e-05	35.2539
	Leisure screen time	rs1375561	T	C	0.6534	0.0232	0.0037	2.553e-10	7.48126e-05	39.3163
	Leisure screen time	rs17025214	T	C	0.3099	-0.0221	0.0038	4.314e-09	6.43617e-05	33.8234
	Leisure screen time	rs7432837	T	C	0.7415	-0.0235	0.004	3.235e-09	6.56783e-05	34.5156
	Leisure screen time	rs13107325	T	C	0.0744	0.0404	0.0067	1.79e-09	6.91861e-05	36.3591
	Leisure screen time	rs4460001	A	C	0.4324	-0.0193	0.0035	4.452e-08	5.78613e-05	30.4073
	Leisure screen time	rs61166637	C	G	0.6711	0.0242	0.0043	1.483e-08	7.15475e-05	31.6733
	Leisure screen time	rs16896229	T	C	0.1357	0.03	0.0051	3.799e-09	6.61513e-05	34.6021
	Leisure screen time	rs10222987	A	G	0.6355	-0.0209	0.0036	9.022e-09	6.43327e-05	33.7045
	Leisure screen time	rs34811474	A	G	0.2312	-0.0249	0.0045	4.48e-08	6.52894e-05	30.6178
	Leisure screen time	rs743699	A	G	0.7433	-0.0267	0.0044	1.177e-09	7.85201e-05	36.8228
	Leisure screen time	rs4416502	A	G	0.1996	0.0291	0.0048	1.381e-09	7.83731e-05	36.7539
	Leisure screen time	rs396321	T	C	0.5128	-0.0213	0.0035	1.292e-09	7.09595e-05	37.0359
	Leisure screen time	rs13168806	A	C	0.3752	0.0225	0.004	1.524e-08	6.74704e-05	31.6406
	Leisure screen time	rs10041724	T	C	0.8071	0.0249	0.0044	1.514e-08	6.09399e-05	32.0253
	Leisure screen time	rs113838095	T	C	0.6684	-0.0321	0.0043	6.875e-14	0.000125878	55.728
	Leisure screen time	rs2964252	A	G	0.3158	-0.0235	0.0037	3.16e-10	7.67598e-05	40.3397
	Leisure screen time	rs1947066	A	G	0.8028	0.0298	0.0044	8.543e-12	8.72819e-05	45.8698
	Leisure screen time	rs12188899	A	G	0.797	-0.0274	0.0048	1.085e-08	6.94842e-05	32.5851
	Leisure screen time	rs262890	A	G	0.7003	-0.0344	0.0042	2.057e-16	0.000143039	67.0839
	Leisure screen time	rs13188731	A	T	0.3671	0.0218	0.004	4.537e-08	6.33378e-05	29.7025
	Leisure screen time	rs364789	A	G	0.7568	0.0275	0.0044	2.793e-10	8.09537e-05	39.0625
	Leisure screen time	rs2344451	C	G	0.2113	-0.0265	0.0047	1.574e-08	6.77898e-05	31.7904
	Leisure screen time	rs249960	A	G	0.8178	0.0298	0.005	2.427e-09	7.57456e-05	35.5216
	Leisure screen time	rs78394231	T	C	0.9015	-0.0381	0.0065	3.53e-09	7.32637e-05	34.3576
	Leisure screen time	rs12206846	A	G	0.4054	0.0199	0.0036	2.1e-08	5.81449e-05	30.5563
	Leisure screen time	rs2473977	A	T	0.3862	0.0195	0.0036	4.604e-08	5.58309e-05	29.3403
	Leisure screen time	rs558134	T	C	0.3835	-0.0225	0.0036	5.046e-10	7.43314e-05	39.0625
	Leisure screen time	rs1188887	T	C	0.6673	0.0258	0.0041	2.473e-10	8.4437e-05	39.5979
	Leisure screen time	rs58541850	A	G	0.0585	0.0522	0.0082	1.716e-10	8.64119e-05	40.5241
	Leisure screen time	rs9278004	A	G	0.1487	0.0394	0.0057	3.233e-12	0.000107926	47.7796
	Leisure screen time	rs10947452	T	C	0.3487	0.022	0.004	4.872e-08	6.45052e-05	30.25
	Leisure screen time	rs6457816	T	C	0.9343	-0.0414	0.007	3.972e-09	6.65599e-05	34.9788
	Leisure screen time	rs12214364	T	G	0.5869	-0.0197	0.0036	4.866e-08	5.69833e-05	29.9452
	Leisure screen time	rs2529484	C	G	0.3515	0.0221	0.0036	1.394e-09	7.1711e-05	37.686
	Leisure screen time	rs13235840	A	T	0.8186	-0.0313	0.005	3.475e-10	8.35622e-05	39.1876
	Leisure screen time	rs17621391	T	C	0.7351	0.0243	0.0041	2.108e-09	6.68429e-05	35.1273
	Leisure screen time	rs1483796	A	G	0.3988	-0.0199	0.0036	2.149e-08	5.81462e-05	30.5563
	Leisure screen time	rs76602404	T	C	0.2194	-0.0266	0.0049	4.38e-08	6.65693e-05	29.4694
	Leisure screen time	rs57092155	T	C	0.7826	-0.0268	0.0047	8.8e-09	6.93332e-05	32.5143
	Leisure screen time	rs10253861	A	G	0.5514	-0.0198	0.0035	1.481e-08	6.08982e-05	32.0033
	Leisure screen time	rs11972285	A	G	0.8456	0.0384	0.0056	5.128e-12	0.000106212	47.0204
	Leisure screen time	rs7821826	T	C	0.4925	0.0207	0.0035	3.254e-09	6.67278e-05	34.9788
	Leisure screen time	rs1362910	A	G	0.4188	0.0253	0.0035	1.027e-12	9.96778e-05	52.2522
	Leisure screen time	rs421151	A	G	0.9161	-0.036	0.0063	1.093e-08	6.22914e-05	32.6531
	Leisure screen time	rs12678836	A	C	0.424	0.0232	0.0035	5.366e-11	8.38176e-05	43.938
	Leisure screen time	rs72671494	T	C	0.8595	-0.0349	0.0056	5.716e-10	8.28202e-05	38.8396
	Leisure screen time	rs1999065	T	C	0.3377	0.0249	0.0037	1.239e-11	8.59754e-05	45.2893
	Leisure screen time	rs9411437	T	C	0.1486	0.0332	0.0057	4.783e-09	7.66346e-05	33.9255
	Leisure screen time	rs13301354	T	C	0.3769	-0.0211	0.0037	1.218e-08	6.25474e-05	32.5208
	Leisure screen time	rs28458909	T	C	0.1229	0.0364	0.0059	5.477e-10	8.11635e-05	38.0626
	Leisure screen time	rs7875078	A	C	0.4517	0.0204	0.0035	7.41e-09	6.44933e-05	33.9722
	Leisure screen time	rs2783992	T	C	0.5385	-0.0242	0.0038	3.364e-10	8.64816e-05	40.5568
	Leisure screen time	rs34864022	A	G	0.9341	-0.0483	0.0078	4.712e-10	8.17649e-05	38.3447
	MVPA	rs6427178	A	G	0.5318	0.0229	0.0041	1.707e-08	6.43669e-05	31.1963
	MVPA	rs12357890	A	G	0.4431	0.0225	0.0041	4.765e-08	6.22491e-05	30.116
	MVPA	rs568546	T	C	0.5206	0.0237	0.0041	5.885e-09	6.90656e-05	33.414
	MVPA	rs1424751	C	G	0.4375	-0.0245	0.0044	2.531e-08	5.1308e-05	31.0046
	MVPA	rs1625595	T	C	0.4748	-0.0213	0.0032	1.895e-11	9.15761e-05	44.3057
	MVPA	rs385301	T	C	0.2637	-0.0284	0.0047	1.6e-09	7.56287e-05	36.5124
	MVPA	rs9903845	A	C	0.3104	-0.02	0.0034	6.051e-09	5.72612e-05	34.6021
	MVPA	rs1160545	T	C	0.4025	0.0249	0.0041	1.732e-09	7.62361e-05	36.8834
	MVPA	rs2668196	A	T	0.1908	-0.0227	0.004	2.086e-08	5.35121e-05	32.2056
	MVPA	rs336620	C	G	0.3016	0.0243	0.0044	4.049e-08	6.30438e-05	30.5005
	MVPA	rs7613360	T	C	0.3963	-0.0247	0.0042	2.77e-09	7.1487e-05	34.5856
	MVPA	rs1691471	T	C	0.3759	0.0379	0.0042	1.733e-19	0.000134742	81.4291
	MVPA	rs2290338	T	C	0.2107	-0.0257	0.0039	7.254e-11	7.34051e-05	43.4247
	MVPA	rs4865512	A	G	0.6124	0.024	0.0042	7.677e-09	6.74928e-05	32.6531
	MVPA	rs4546329	T	C	0.499	-0.0181	0.0032	1.356e-08	5.33226e-05	31.9932
	MVPA	rs13201721	T	C	0.7364	0.0255	0.004	1.833e-10	6.72539e-05	40.6406
	MVPA	rs370935521	T	C	0.0926	0.0434	0.0075	8.246e-09	6.92133e-05	33.4855
	EMS	rs12137936	C	G	0.692863	-0.0152023	0.00250945	1.376e-09	9.83618e-05	36.6994
	EMS	rs11184994	T	C	0.691491	0.0139252	0.00250769	2.816e-08	8.27348e-05	30.8358
	EMS	rs4651205	T	C	0.28022	-0.0142117	0.00258629	3.913e-08	8.14743e-05	30.195
	EMS	rs2678897	A	G	0.611438	0.0141758	0.00239254	3.119e-09	9.54855e-05	35.1056
	EMS	rs35789697	A	G	0.358174	-0.0143676	0.00241797	2.816e-09	9.49091e-05	35.3074
	EMS	rs11687833	T	C	0.3941	0.0135122	0.00240989	2.061e-08	8.7195e-05	31.4384
	EMS	rs34759087	T	C	0.117824	-0.0211964	0.00358956	3.532e-09	9.3399e-05	34.869
	EMS	rs9852417	A	C	0.598536	-0.0132652	0.0023777	2.424e-08	8.45656e-05	31.1252
	EMS	rs600011	A	C	0.70779	-0.0148997	0.0025535	5.384e-09	9.18299e-05	34.0472
	EMS	rs68152875	A	C	0.610068	-0.0137009	0.00238028	8.606e-09	8.93091e-05	33.1315
	EMS	rs6895295	T	C	0.223658	0.01522	0.00278908	4.855e-08	8.04445e-05	29.7788
	EMS	rs6889822	A	G	0.614251	0.0139498	0.00238092	4.656e-09	9.22182e-05	34.3279
	EMS	rs12524535	A	G	0.930989	-0.0263343	0.00456637	8.058e-09	8.91122e-05	33.2583
	EMS	rs9344688	A	G	0.648182	0.0140419	0.0024425	8.969e-09	8.99288e-05	33.051
	EMS	rs1890408	T	C	0.878874	-0.01953	0.00354768	3.696e-08	8.12077e-05	30.305
	EMS	rs67447472	T	G	0.104156	0.024587	0.00380721	1.061e-10	0.000112813	41.7058
	EMS	rs11509880	A	G	0.344232	0.0160989	0.00243997	4.18e-11	0.00011701	43.5336
	EMS	rs1833070	A	G	0.361165	-0.0133673	0.0024384	4.204e-08	8.24542e-05	30.0523
	EMS	rs1962104	T	C	0.449625	-0.0151683	0.0023634	1.384e-10	0.000113871	41.1907
	EMS	rs56318386	T	C	0.215156	-0.017129	0.00282703	1.373e-09	9.90901e-05	36.7115
	EMS	rs1360379	T	C	0.604417	-0.0143566	0.00236673	1.31e-09	9.8561e-05	36.7964
	EMS	rs10983783	T	G	0.553347	-0.0133246	0.00232784	1.04e-08	8.77616e-05	32.7642
	EMS	rs4836789	T	C	0.402872	-0.0134857	0.0023626	1.145e-08	8.75009e-05	32.5813
	EMS	rs7895261	T	G	0.71004	0.0141286	0.0025665	3.698e-08	8.21958e-05	30.305
	EMS	rs297346	A	G	0.366117	0.0150068	0.00240764	4.583e-10	0.000104529	38.8503
	EMS	rs11039149	A	G	0.730523	-0.017658	0.00260827	1.287e-11	0.000122763	45.8329
	EMS	rs12420205	T	C	0.677505	0.016451	0.00250091	4.768e-11	0.000118263	43.2701
	EMS	rs28655666	A	G	0.544253	-0.0144067	0.00232366	5.66e-10	0.000102963	38.44
	EMS	rs1373921	A	G	0.769674	-0.0194784	0.00275003	1.412e-12	0.00013452	50.1689
	EMS	rs9671386	A	G	0.743836	0.0158514	0.00265117	2.242e-09	9.57544e-05	35.7484
	EMS	rs7202252	T	C	0.266568	-0.0143284	0.00262424	4.754e-08	8.02769e-05	29.8116
	EMS	rs9929242	A	G	0.528828	-0.0129793	0.00233105	2.573e-08	8.39508e-05	31.0026
	EMS	rs56059702	T	G	0.556652	-0.0153469	0.00232952	4.465e-11	0.000116252	43.4017
	EMS	rs55657917	T	G	0.786597	-0.026183	0.00283796	2.81e-20	0.000230156	85.1191
	EMS	rs11082011	T	C	0.656005	-0.0167217	0.00244971	8.743e-12	0.000126198	46.5943
	EMS	rs17411061	T	C	0.405494	0.0142359	0.00237186	1.944e-09	9.77102e-05	36.024
	EMS	rs56403421	A	C	0.672975	-0.0184876	0.00249294	1.206e-13	0.000150443	54.9971
	EMS	rs784256	A	G	0.815002	0.020839	0.00299929	3.698e-12	0.000130952	48.2747
	EMS	rs4578918	T	C	0.256817	0.016085	0.0026556	1.384e-09	9.87622e-05	36.6872
	EMS	rs11090039	A	G	0.283315	0.0164418	0.00257628	1.747e-10	0.000109781	40.7299
	WBS	rs2093623	A	G	0.488862	0.00621377	0.000930477	2.4214e-11	1.92955e-05	44.5964
	WBS	rs4554778	T	C	0.801921	0.00734482	0.00116703	3.10207e-10	1.71378e-05	39.6093
	WBS	rs11599236	C	T	0.416092	0.0075816	0.000943628	9.3944e-16	2.79302e-05	64.5536
	WBS	rs703409	T	C	0.258335	0.00670586	0.00106261	2.77655e-10	1.72315e-05	39.8258
	WBS	rs297346	G	A	0.637213	0.00575858	0.000967385	2.63718e-09	1.53317e-05	35.4349
	WBS	rs7396827	C	T	0.534355	0.00523374	0.00093245	1.98969e-08	1.36312e-05	31.5046
	WBS	rs2071754	T	C	0.80562	0.00830909	0.00117538	1.55705e-12	2.16227e-05	49.9752
	WBS	rs7107356	G	A	0.50718	-0.00670223	0.000930342	5.84481e-13	2.24548e-05	51.8984
	WBS	rs11604333	G	C	0.321212	-0.00696496	0.000996104	2.70612e-12	2.11536e-05	48.8908
	WBS	rs198457	T	C	0.187358	0.00689398	0.00119202	7.3178e-09	1.44722e-05	33.4485
	WBS	rs534815	C	T	0.517849	0.00837064	0.000930839	2.41497e-19	3.4988e-05	80.8665
	WBS	rs2458167	C	A	0.685949	0.00752433	0.00100212	5.98624e-14	2.4392e-05	56.3758
	WBS	rs1940735	G	T	0.257889	-0.00652353	0.00106321	8.47746e-10	1.62888e-05	37.6471
	WBS	rs6589377	A	G	0.62693	-0.010051	0.000961752	1.45355e-25	4.72542e-05	109.218
	WBS	rs9332801	C	A	0.0634833	-0.0113163	0.00190757	2.98697e-09	1.52267e-05	35.1923
	WBS	rs12794371	T	G	0.331624	-0.00590968	0.000987948	2.20732e-09	1.54817e-05	35.7815
	WBS	rs261909	C	G	0.435747	-0.00624104	0.000938023	2.86396e-11	1.91533e-05	44.2677
	WBS	rs11610143	G	C	0.201495	-0.007906	0.00115957	9.22891e-12	2.0113e-05	46.4857
	WBS	rs17782464	G	A	0.15638	0.00792567	0.00128057	6.04823e-10	1.65738e-05	38.3058
	WBS	rs993845	T	G	0.404511	0.00534224	0.000947689	1.72914e-08	1.37491e-05	31.7772
	WBS	rs17041417	A	G	0.180621	-0.00737393	0.00120904	1.06747e-09	1.60943e-05	37.1976
	WBS	rs10774909	G	C	0.202936	-0.00916175	0.00115649	2.33636e-15	2.71537e-05	62.7588
	WBS	rs56080343	C	T	0.187565	-0.00745058	0.00119151	4.02495e-10	1.69178e-05	39.1007
	WBS	rs9592461	G	A	0.515988	0.00525574	0.000930722	1.63324e-08	1.37971e-05	31.888
	WBS	rs1892350	G	A	0.49066	-0.00513008	0.000930408	3.5117e-08	1.31541e-05	30.402
	WBS	rs9564496	A	T	0.318503	-0.00646908	0.000998341	9.18253e-11	1.81671e-05	41.9882
	WBS	rs9601116	A	G	0.183438	-0.00710389	0.00120179	3.3985e-09	1.5118e-05	34.941
	WBS	rs8001600	C	T	0.346403	-0.0059346	0.000977511	1.27016e-09	1.59477e-05	36.8586
	WBS	rs9517313	C	G	0.379011	-0.00652209	0.000958738	1.02617e-11	2.0023e-05	46.2779
	WBS	rs12436091	C	T	0.760229	-0.00661678	0.00108942	1.25035e-09	1.59609e-05	36.8892
	WBS	rs7154329	G	A	0.499743	0.00544195	0.000930246	4.91524e-09	1.48072e-05	34.2227
	WBS	rs1950835	T	G	0.512785	0.00519926	0.00093055	2.30633e-08	1.35071e-05	31.2179
	WBS	rs2302832	C	T	0.523931	-0.00764136	0.000931313	2.3072e-16	2.91275e-05	67.3209
	WBS	rs942866	T	G	0.66038	-0.00671786	0.000982142	7.91872e-12	2.02428e-05	46.7857
	WBS	rs17186681	T	A	0.19834	-0.00665035	0.00116645	1.18868e-08	1.40642e-05	32.5053
	WBS	rs16958292	G	T	0.135408	0.00764218	0.00135938	1.8896e-08	1.36745e-05	31.6048
	WBS	rs3936093	G	A	0.570465	-0.00629635	0.000939624	2.07106e-11	1.94279e-05	44.9024
	WBS	rs4362360	C	T	0.464818	0.00512834	0.000932557	3.81476e-08	1.30846e-05	30.2414
	WBS	rs12910872	T	C	0.120975	0.00790779	0.00142633	2.95359e-08	1.32994e-05	30.7378
	WBS	rs716508	T	C	0.682901	0.00799986	0.00099952	1.2073e-15	2.77163e-05	64.0593
	WBS	rs3785234	T	C	0.621045	-0.00691692	0.000958765	5.4172e-13	2.25194e-05	52.0476
	WBS	rs2105841	C	T	0.381186	-0.0068988	0.000957677	5.86106e-13	2.24525e-05	51.8929
	WBS	rs2398144	A	C	0.404255	-0.00622604	0.000947785	5.06385e-11	1.86708e-05	43.1524
	WBS	rs62041356	C	G	0.132501	-0.00760176	0.0013719	3.00684e-08	1.32844e-05	30.7031
	WBS	rs285006	A	G	0.342114	-0.00539706	0.000980408	3.69358e-08	1.31117e-05	30.304
	WBS	rs36008138	T	C	0.262013	0.00584811	0.00105775	3.22369e-08	1.32259e-05	30.568
	WBS	rs55748329	G	A	0.138213	0.0101792	0.0013477	4.25299e-14	2.46829e-05	57.048
	WBS	rs4800901	G	T	0.30831	-0.00600751	0.00100721	2.45327e-09	1.53926e-05	35.5757
	WBS	rs9947894	G	T	0.502148	-0.00631929	0.000930254	1.09769e-11	1.99659e-05	46.1459
	WBS	rs11082011	T	C	0.661158	0.00825976	0.00098269	4.26935e-17	3.05671e-05	70.6483
	WBS	rs8084280	T	A	0.508277	-0.00808278	0.000930373	3.69949e-18	3.26556e-05	75.4756
	WBS	rs12958048	G	A	0.667721	0.00716536	0.000987458	3.9762e-13	2.27821e-05	52.6549
	WBS	rs301806	T	C	0.566387	0.0066421	0.000938556	1.47369e-12	2.16694e-05	50.0831
	WBS	rs4654874	G	A	0.562735	-0.00620581	0.000937656	3.63037e-11	1.89525e-05	43.8036
	WBS	rs2102341	C	T	0.70182	0.00740157	0.00101675	3.34774e-13	2.29283e-05	52.9928
	WBS	rs215816	A	C	0.297696	-0.00668458	0.00101723	4.98565e-11	1.86839e-05	43.1828
	WBS	rs977747	G	T	0.591732	0.00523758	0.000946308	3.11662e-08	1.32543e-05	30.6335
	WBS	rs10789340	G	A	0.634578	-0.00718636	0.000965891	1.00582e-13	2.39506e-05	55.3556
	WBS	rs77214504	T	A	0.0455556	0.0124659	0.0022306	2.28919e-08	1.35134e-05	31.2323
	WBS	rs4244117	A	C	0.742153	-0.00594275	0.00106326	2.28157e-08	1.35162e-05	31.2388
	WBS	rs4526571	A	G	0.383151	0.00560087	0.000956739	4.7951e-09	1.4828e-05	34.2709
	WBS	rs9427672	G	A	0.759015	-0.00651735	0.00108755	2.06371e-09	1.55384e-05	35.9126
	WBS	rs10746509	T	C	0.411764	-0.00531602	0.000945078	1.85553e-08	1.36898e-05	31.6402
	WBS	rs306755	C	T	0.465012	0.00517282	0.000932532	2.905e-08	1.33133e-05	30.77
	WBS	rs6131010	G	A	0.73701	0.0068204	0.00105648	1.07667e-10	1.80324e-05	41.677
	WBS	rs910187	A	G	0.374826	0.00617381	0.000960843	1.31517e-10	1.78632e-05	41.2859
	WBS	rs2273653	C	A	0.40585	0.00622969	0.000947189	4.7995e-11	1.87162e-05	43.2573
	WBS	rs2179744	A	G	0.291814	-0.00728396	0.00102315	1.08615e-12	2.19285e-05	50.6819
	WBS	rs13409834	G	A	0.499259	0.00523041	0.000930247	1.88105e-08	1.36784e-05	31.6136
	WBS	rs6721577	T	A	0.583406	-0.00593502	0.000943465	3.16115e-10	1.71219e-05	39.5724
	WBS	rs11675585	C	T	0.618436	0.00571777	0.000957495	2.34958e-09	1.5429e-05	35.6598
	WBS	rs35609938	C	T	0.507698	-0.0063704	0.000930356	7.52702e-12	2.02858e-05	46.8852
	WBS	rs4671459	C	A	0.194873	0.0087811	0.00117425	7.5424e-14	2.41954e-05	55.9215
	WBS	rs779995	C	T	0.373781	-0.00543518	0.000961382	1.57204e-08	1.38292e-05	31.9622
	WBS	rs60192801	A	T	0.29266	-0.0065315	0.00102228	1.66839e-10	1.7662e-05	40.8209
	WBS	rs17583539	G	A	0.224756	-0.00663139	0.00111428	2.66029e-09	1.53243e-05	35.4179
	WBS	rs10497655	C	T	0.310939	0.00625043	0.00100485	4.96344e-10	1.67407e-05	38.6916
	WBS	rs11693031	G	A	0.330867	0.00695254	0.000988518	2.0172e-12	2.14029e-05	49.4672
	WBS	rs1431071	T	G	0.284934	0.00706186	0.00103044	7.21882e-12	2.03213e-05	46.9671
	WBS	rs6773869	G	A	0.353076	-0.0058988	0.000973211	1.35128e-09	1.58954e-05	36.7379
	WBS	rs12374076	G	A	0.505482	-0.00542868	0.000930302	5.36637e-09	1.47333e-05	34.0518
	WBS	rs6776145	C	T	0.121009	-0.0091239	0.00142615	1.57884e-10	1.77087e-05	40.9287
	WBS	rs13072536	T	A	0.233871	0.00750036	0.00109882	8.74329e-12	2.01588e-05	46.5916
	WBS	rs863635	G	A	0.406416	-0.00540642	0.000946981	1.13568e-08	1.41025e-05	32.5939
	WBS	rs66511648	C	T	0.273654	-0.00606265	0.00104327	6.20186e-09	1.46115e-05	33.7703
	WBS	rs827123	C	T	0.579589	-0.00592534	0.00094226	3.20673e-10	1.71098e-05	39.5445
	WBS	rs10936879	C	T	0.350993	0.00564807	0.000974527	6.80356e-09	1.45335e-05	33.5902
	WBS	rs45534736	G	C	0.0552237	0.0111713	0.00203629	4.1087e-08	1.30224e-05	30.0975
	WBS	rs1371325	G	A	0.597222	-0.00608541	0.000948346	1.39113e-10	1.78157e-05	41.1761
	WBS	rs9992829	T	C	0.638016	0.00536613	0.000967848	2.94978e-08	1.33005e-05	30.7403
	WBS	rs12513440	A	G	0.250091	-0.00593248	0.00107403	3.32128e-08	1.32009e-05	30.5101
	WBS	rs3811935	G	A	0.496691	0.00546135	0.000930266	4.33864e-09	1.49123e-05	34.4655
	WBS	rs12521969	C	A	0.505236	-0.00565461	0.000930297	1.21477e-09	1.59853e-05	36.9455
	WBS	rs7703782	A	T	0.135965	-0.0103282	0.00135703	2.72207e-14	2.50626e-05	57.9257
	WBS	rs13165221	T	C	0.22527	0.00607961	0.00111337	4.74702e-08	1.29012e-05	29.8174
	WBS	rs171697	G	C	0.335947	-0.00769181	0.000984761	5.68119e-15	2.63966e-05	61.0091
	WBS	rs4836189	G	C	0.406417	-0.00565068	0.000946981	2.41575e-09	1.54056e-05	35.6057
	WBS	rs4543289	G	T	0.524674	-0.00697059	0.000931381	7.20104e-14	2.42348e-05	56.0125
	WBS	rs111871194	C	T	0.0991068	0.00900932	0.00155661	7.1319e-09	1.44939e-05	33.4985
	WBS	rs210915	T	C	0.804892	0.00757216	0.00117371	1.10772e-10	1.80084e-05	41.6214
	WBS	rs9380700	A	G	0.249143	0.00650364	0.00107539	1.46908e-09	1.58249e-05	36.5749
	WBS	rs3846828	A	C	0.107988	-0.00843856	0.00149863	1.79328e-08	1.37185e-05	31.7064
	WBS	rs483143	C	G	0.117404	0.014251	0.00144492	6.03497e-23	4.20869e-05	97.2746
	WBS	rs1150697	G	C	0.107061	-0.00913978	0.00150433	1.23476e-09	1.59715e-05	36.9137
	WBS	rs6925748	G	A	0.420137	-0.00637633	0.000942344	1.31976e-11	1.98098e-05	45.7849
	WBS	rs4461738	C	T	0.464353	-0.00573145	0.000932619	7.96933e-10	1.6341e-05	37.7676
	WBS	rs78962708	A	G	0.0326814	-0.0143028	0.00261597	4.56483e-08	1.2934e-05	29.8933
	WBS	rs7805419	C	T	0.416168	-0.0066354	0.000943603	2.03621e-12	2.1395e-05	49.4488
	WBS	rs2721811	G	A	0.423241	-0.00619272	0.000941405	4.763e-11	1.87226e-05	43.2722
	WBS	rs6943746	G	T	0.386205	0.00629342	0.000955316	4.46408e-11	1.87775e-05	43.399
	WBS	rs74504435	G	A	0.101868	0.00875564	0.00153773	1.24175e-08	1.40274e-05	32.4204
	WBS	rs7789405	T	C	0.57503	0.00564841	0.0009409	1.93467e-09	1.55928e-05	36.0384
	WBS	rs10252771	G	T	0.319679	-0.00697587	0.000997364	2.66578e-12	2.11663e-05	48.9203
	WBS	rs12706745	T	C	0.387635	-0.00640693	0.000954665	1.93057e-11	1.94874e-05	45.0399
	WBS	rs6988649	T	C	0.202249	-0.0063135	0.00115795	4.97264e-08	1.28623e-05	29.7274
	WBS	rs7010590	C	T	0.50789	-0.00742154	0.000930362	1.49874e-15	2.7532e-05	63.6333
	WBS	rs2589341	C	T	0.343069	-0.00576023	0.000979754	4.12102e-09	1.49556e-05	34.5657
	WBS	rs7841297	C	G	0.84979	-0.00831077	0.00130185	1.72755e-10	1.76326e-05	40.7528
	WBS	rs843090	A	T	0.562982	-0.00534896	0.000937715	1.1686e-08	1.40785e-05	32.5384
	WBS	rs9298995	A	G	0.407148	0.00567363	0.000946713	2.06031e-09	1.55398e-05	35.9158
	WBS	rs10491952	T	C	0.215894	0.00900464	0.00113047	1.64714e-15	2.74515e-05	63.4473
	WBS	rs12003380	C	G	0.448228	0.00567025	0.000935273	1.33885e-09	1.59032e-05	36.7559
	WBS	rs3793577	G	A	0.531654	-0.00682556	0.000932116	2.4312e-13	2.32002e-05	53.6212
	WBS	rs10967509	A	G	0.379121	0.00543321	0.000958684	1.4501e-08	1.3897e-05	32.119
	WBS	rs10812851	C	T	0.367097	0.00591498	0.000964959	8.80057e-10	1.62572e-05	37.5741
	WBS	rs1329572	A	T	0.373471	-0.00544627	0.000961543	1.47802e-08	1.3881e-05	32.082
	WBS	rs28427480	C	A	0.100892	-0.0113222	0.00154431	2.2749e-13	2.32567e-05	53.7518
	WBS	rs2149351	G	T	0.758782	0.00835033	0.00108719	1.58254e-14	2.55243e-05	58.9928
	WBS	rs4837685	A	G	0.604744	-0.00656452	0.000951355	5.19369e-12	2.06005e-05	47.6125
	WBS	rs7021901	T	C	0.444183	0.00530621	0.000936097	1.44104e-08	1.39023e-05	32.1312
	Chr, chromosome; SNP, Single nucleotide polymorphisms; MVPA, moderate-to-vigorous intensity physical activity during leisure time; EMS, Experiencing mood swings; WBS, Well-being spectrum; EA, effect allele; EAF, effect allele frequency; SE, standard error.
