# Supplementary material for: Sedentary behavior, physical activity, psychological well-being, and gynecologic and obstetric disorders: A multivariable Mendelian randomization and mediation analysis
Source: Medicine (Baltimore). 2026 May 8;105(19):e48611. doi: 10.1097/MD.0000000000048611 (PMC13166659; doi:10.1097/MD.0000000000048611)
Supplement: Supplementary file 3 [file medi-105-e48611-s003.xlsx]

## Sheet: Table S3
	Table S3. Number of cases and definition of Gynecologic and Obstetric Disorders in UK Biobank and FinnGen
	Gastrointestinal diseases	UK Biobank			FinnGen
		Cases/Controls	ICD-9 codes	ICD-10 codes	Cases/Controls	ICD-10 codes
	Polycystic ovaries	310/224884	256.4	K21, K21.9	42630/239434	E4
	Ovary cancer	1301/207089	183.0, 183.2, 183.8, 183.9, V10.43	C56, C57.0, C57.4, Z85.43	2339/222078	C3
	Ovarian cyst	6140/200851	628		28358/130160	N14
	Female infertility	1755/194287	626, 626.8	N97	18189/130160	N14
	Pelvic inflammatory diseases	7989/226761	614	N73	31500/250564	N14
	Genital prolapse	15036/221388	618	N81	23074/130160	N14
	Miscarriage	5409/229078	634		82785/199279	O15
	Excessive vomiting in pregnancy	318/227261	643	O21	3329/237906	O15
	Inflammatory disease of breast	930/418289	613.1, 614, 614.3, 614.5	N41, N71, N72, N73	2468/258508	N14
	Breast cancer	14980/214950	174, 175, V10.3	C50, Z85.3	24270/222078	C3
	Breast benign neoplasm	1991/223703	610.4	D24	4750/277314	CD2
	Ectopic pregnancy	448/219979	634.3	O00	7586/199279	O15
	Irregular menses	19564/200086	626.1, 626.13, 626.14		24344/239434	N14
	Menorrhagia	12321/202396	626.12		28642/130160	N14
	Oligomenorrhoea	183/194287	626.11		1445/130160	N14
	Preterm labour and delivery	835/219979	636.2		11405/214925	O15
	Endometriosis	5069/225042	615	N80	20190/130160	N14
	Uterine leiomyoma	13897/218023	218.1	D25	42107/239957	CD2
	Uterine polyps	13460/222999	622.1		3935/130160	N14
	Preeclampsia	418/226285	642.1		9023/259313	O15
	ICD, International Classification of Diseases
