# Supplementary material for: Sedentary behavior, physical activity, psychological well-being, and gynecologic and obstetric disorders: A multivariable Mendelian randomization and mediation analysis
Source: Medicine (Baltimore). 2026 May 8;105(19):e48611. doi: 10.1097/MD.0000000000048611 (PMC13166659; doi:10.1097/MD.0000000000048611)
Supplement: Supplementary file 4 [file medi-105-e48611-s004.xlsx]

## Sheet: Table S5
	Table S5 Power estimation of current Mendelian randomization analysis*
	Disease	Total cases	Total controls	OR with 80% power in LST analysis	OR with 80% power WBS in analysis	OR with 80% power in EMS analysis
	Polycystic ovaries	42940	464318	1.14	1.31	1.24
	Ovary cancer	3640	429167	1.45	2.13	1.79
	Ovarian cyst	34498	331011	1.15	1.34	1.25
	Female infertility	19944	324447	1.2	1.45	1.34
	Pelvic inflammatory diseases	39489	477325	1.14	1.31	1.24
	Genital prolapse	38110	351548	1.15	1.34	1.25
	Miscarriage	88194	428357	1.1	1.22	1.16
	Excessive vomiting in pregnancy	3647	465167	1.45	2.13	1.79
	Inflammatory disease of breast	3398	676797	1.46	2.16	1.81
	Breast cancer	39250	437028	1.14	1.31	1.24
	Breast benign neoplasm	6741	501017	1.33	1.79	1.58
	Ectopic pregnancy	8034	419258	1.3	1.7	1.52
	Irregular menses	43908	439520	1.13	1.29	1.22
	Menorrhagia	40963	332556	1.14	1.31	1.24
	Oligomenorrhoea	1628	324447	1.67	2.88	2.23
	Preterm labour and delivery	12240	434904	1.25	1.58	1.42
	Endometriosis	25259	355202	1.18	1.41	1.31
	Uterine leiomyoma	56004	457980	1.12	1.26	1.2
	Uterine polyps	17395	353159	1.21	1.47	1.35
	Preeclampsia	9441	485598	1.28	1.65	1.47
	*The explained variance for genetic instrumental variables was 1.05% for leisure screen time (LST), 0.410% for experiencing mood swings(EMS), and 0.241% for the well-being spectrum(WBS).. Explained variance for each exposure were calculated using the formula of R^2= (2× β^2×MAF×(1-MAF)) assuming no genetic interactions, where β and EAF denote the effect estimate and the effect allele frequency of…
