# Supplementary material for: Sedentary behavior, physical activity, psychological well-being, and gynecologic and obstetric disorders: A multivariable Mendelian randomization and mediation analysis
Source: Medicine (Baltimore). 2026 May 8;105(19):e48611. doi: 10.1097/MD.0000000000048611 (PMC13166659; doi:10.1097/MD.0000000000048611)
Supplement: Supplementary file 5 [file medi-105-e48611-s005.xlsx]

## Sheet: Table S12
		Table S12. Conditional F statistics from multivariable MR.
		Leisure screen time					Moderate-to-vigorous intensity physical activity					Experiencing mood swings					Well-being spectrum
		Adjustment for C-reactive protein levels	Adjustment for Estradiol	Adjustment for fasting insulin	Adjustment for Cortisol		Adjustment for C-reactive protein levels	Adjustment for Estradiol	Adjustment for fasting insulin	Adjustment for Cortisol		Adjustment for C-reactive protein levels	Adjustment for Estradiol	Adjustment for fasting insulin	Adjustment for Cortisol		Adjustment for C-reactive protein levels	Adjustment for Estradiol	Adjustment for fasting insulin	Adjustment for Cortisol
		23.9166	4.38391	6.48356	3.33624		16.3205	14.6077	18.2119	12.4547		29.0884	9.19679	11.0725	5.23406		55.1994	3.04729	4.92372	2.34151
