# Supplementary material for: Sedentary behavior, physical activity, psychological well-being, and gynecologic and obstetric disorders: A multivariable Mendelian randomization and mediation analysis
Source: Medicine (Baltimore). 2026 May 8;105(19):e48611. doi: 10.1097/MD.0000000000048611 (PMC13166659; doi:10.1097/MD.0000000000048611)
Supplement: Supplementary file 6 [file medi-105-e48611-s006.xlsx]

## Sheet:  Table S6
	Table S6. Detailed information of single nucleotide polymorphisms-phenotype associations using PhenoScanner
	SNP	Trait	GWAS Catalog	PubMed ID	First Author	Journal	Beta	SE	P value
	rs4578918	Opioid addiction	GCST90244554	36207451	Gaddis N	Sci Rep	0.0888	0.0226	1e-05
	rs4543289	Neuroticism	GCST010017	32231276	Cai N	Nat Genet	1.00806	NA	9e-06
	rs9947894	Intake of total sugars	GCST008759	31005972	Hwang LD	Am J Clin Nutr	0.74	0.001851	9e-06
	rs6857	Frontotemporal dementia	GCST002960	26154020	Ferrari R	Neurobiol Aging	1.7	0.001575	8e-06
	rs13107325	Low density lipoprotein cholesterol levels	GCST007141	29507422	Hoffmann TJ	Nat Genet	0.038	0.006713	8e-06
	rs13107325	Body mass index	GCST009764	29381148	Gong J	Int J Obes (Lond)	0.011	0.003567	8e-06
	rs7615206	Sedentary behavior at work	GCST90104345	36071172	Wang Z	Nat Genet	0.019	0.001634	8e-06
	rs600011	Metabolite levels	GCST009391	23823483	Rhee EP	Cell Metab	0.162749	0.00608	7e-06
	rs4543289	Help-seeking from a GP	GCST010011	32231276	Cai N	Nat Genet	1.02354	0.002462	7e-06
	rs13072536	Verbal learning	GCST90162632	35974141	Lahti J	Mol Psychiatry	4.489	0.001545	7e-06
	rs9278004	Idiopathic achalasia	GCST90025934	34197731	Li Q	Am J Hum Genet	2.9	0.001577	6e-06
	rs297346	Subjective well-being	GCST90128421	35589828	Kim S	Nat Hum Behav	0.00816807	0.002442	6e-06
	rs4654874	Subjective well-being	GCST90128421	35589828	Kim S	Nat Hum Behav	0.00798596	0.0009464	6e-06
	rs2149351	Neuroticism	GCST003770	27089181	Okbay A	Nat Genet	0.0187363	0.002812	4e-06
	rs9427672	Neuroticism	GCST003770	27089181	Okbay A	Nat Genet	0.0181047	0.001005	4e-06
	rs301806	Neuroticism	GCST010017	32231276	Cai N	Nat Genet	1.009	0.001526	4e-06
	rs71658797	Childhood body mass index	GCST90301649	37280435	Hawkes G	Diabetologia	0.014759	0.002379	4e-06
	rs306755	Age when finished full-time education (weighted GWA)	GCST90267281	37106081	Schoeler T	Nat Hum Behav	0.02816	0.001961	4e-06
	rs7396827	Reaction time	GCST006268	29844566	Davies G	Nat Commun	0.008096	0.001569	3e-06
	rs9601116	4-acetamidobutanoate levels in elite athletes	GCST90133701	31882771	Al-Khelaifi F	Sci Rep	0.416173	0.001112	3e-06
	rs215816	Deliberate self-harm	GCST010506	32473944	Russell AE	Brain Behav Immun	1.08	0.003659	2e-06
	rs13107325	Body mass index in physically active individuals	GCST004559	28448500	Graff M	PLoS Genet	0.0868	0.003723	2e-06
	rs13107325	HDL cholesterol levels	GCST008685	30926973	Bentley AR	Nat Genet	0.0123	0.002045	2e-06
	rs703409	Anxiety	GCST012354	33859377	Thorp JG	Nat Hum Behav	0.0123197	0.002045	2e-06
	rs13107325	Moderate-to-vigorous intensity physical activity during leisure time	GCST90104341	36071172	Wang Z	Nat Genet	0.031	0.002683	2e-06
	rs6131010	Vaginal microbiome presence (c_Actinobacteria)	GCST90026672	34282934	Fan W	mSystems	0.3838	0.002	2e-06
	rs6925748	Subjective well-being	GCST90128421	35589828	Kim S	Nat Hum Behav	0.00851895	0.00154	2e-06
	rs6857	Age-related macular degeneration	GCST001814	23326517	Holliday EG	PLoS One	1.23	0.002317	1e-06
	rs6857	Age-related macular degeneration	GCST001814	23326517	Holliday EG	PLoS One	1.23	0.001531	1e-06
	rs9298995	Neuroticism	GCST003770	27089181	Okbay A	Nat Genet	0.0169655	0.001537	1e-06
	rs301806	Waist-hip ratio	GCST008998	30239722	Pulit SL	Hum Mol Genet	0.0087	0.002386	1e-06
	rs34864022	Driving (hours per day)	GCST010086	32317632	van de Vegte YJ	Nat Commun	0.0219251	0.001152	1e-06
	rs11509880	Myocardial infarction	GCST011365	33532862	Hartiala JA	Eur Heart J	1.04	0.002431	1e-06
	rs11509880	Myocardial infarction	GCST90432175	38072966	Al-Ali AK	Sci Rep	0.9632	0.001933	1e-06
	rs13107325	Inflammatory bowel disease	GCST90292538	37156999	Liu Z	Nat Genet	0.1066	0.001213	1e-06
	rs3811935	Subjective well-being	GCST90128421	35589828	Kim S	Nat Hum Behav	0.00845407	0.002596	1e-06
	rs2721811	Subjective well-being	GCST90128421	35589828	Kim S	Nat Hum Behav	0.00935493	0.002278	1e-06
	rs7107356	Systolic blood pressure	GCST007095	27841878	Hoffmann TJ	Nat Genet	0.265	0.002	9e-07
	rs71658797	Non-small cell lung cancer	GCST012199	32889700	Qin N	Front Med	1.16	0.00319	9e-07
	rs12794371	Neuroticism general factor	GCST90428866	37783279	Kim Y	Biol Psychol	0.00438108	0.002114	9e-07
	rs6131010	Depression (broad)	GCST90281043	36750733	Silveira PP	Mol Psychiatry	0.0071452	0.002762	9e-07
	rs6857	Body fat percentage	GCST003435	26833246	Lu Y	Nat Commun	0.058	0.004288	7e-07
	rs13107325	BMI in non-smokers	GCST004499	28443625	Justice AE	Nat Commun	0.0574	0.002702	7e-07
	rs4303732	Moderate-to-vigorous intensity physical activity during leisure time	GCST90104341	36071172	Wang Z	Nat Genet	0.016	0.00398	7e-07
	rs6857	Alzheimer's disease	GCST004246	28183528	Jun GR	Alzheimers Dement	1.27	0.001879	6e-07
	rs13107325	Hypertension	GCST001238	21909115	Ehret GB	Nature	0.105	0.001113	5e-07
	rs12481468	Schizophrenia	GCST90128471	35396580	Trubetskoy V	Nature	1.04362	0.003	5e-07
	rs2678897	Neuroticism	GCST003447	27067015	Smith DJ	Mol Psychiatry	0.074	0.002912	4e-07
	rs13107325	Childhood body mass index	GCST003177	26604143	Felix JF	Hum Mol Genet	0.081	0.002197	4e-07
	rs13107325	Body mass index in physically active individuals	GCST004559	28448500	Graff M	PLoS Genet	0.0661	0.0007385	4e-07
	rs3793577	Neuroticism	GCST005232	29255261	Luciano M	Nat Genet	5.066	0.002114	4e-07
	rs13107325	Body mass index	GCST006802	26961502	Wood AR	Diabetologia	0.04	0.002137	4e-07
	rs10497655	Anxiety	GCST012354	33859377	Thorp JG	Nat Hum Behav	0.0124239	0.0004838	4e-07
	rs716508	Subjective well-being	GCST90128421	35589828	Kim S	Nat Hum Behav	0.00952712	0.002232	4e-07
	rs13107325	Body mass index	GCST002783	25673413	Locke AE	Nature	0.045	0.001515	3e-07
	rs7107356	Neuroticism	GCST005327	29292387	Turley P	Nat Genet	0.0175	0.003758	3e-07
	rs6857	Body fat percentage	GCST003435	26833246	Lu Y	Nat Commun	0.062	0.0397	2e-07
	rs56080343	Neuroticism	GCST003770	27089181	Okbay A	Nat Genet	0.0224693	0.002667	2e-07
	rs2458167	Neuroticism	GCST003770	27089181	Okbay A	Nat Genet	0.0194024	0.002639	2e-07
	rs10189857	Driving (hours per day)	GCST010086	32317632	van de Vegte YJ	Nat Commun	0.0116306	0.01629	2e-07
	rs6857	C-reactive protein levels	GCST008236	31201950	Lutz MW	Neurobiol Aging	2.1	0.001868	2e-07
	rs4362360	Neuroticism general factor	GCST90428866	37783279	Kim Y	Biol Psychol	0.0043893	0.003639	2e-07
	rs13107325	Ventral frontal thickness (unadjusted for global measures)	GCST90271812	36893272	Makowski C	Proc Natl Acad Sci U S A	0.0721	0.00345	2e-07
	rs10253861	Height	GCST90095033	35399580	Fernandez-Rhodes L	HGG Adv	0.0282	0.004385	2e-07
	rs6857	Verbal learning (visual presentation)	GCST90162636	35974141	Lahti J	Mol Psychiatry	5.192	0.002245	2e-07
	rs7107356	Neuroticism	GCST003770	27089181	Okbay A	Nat Genet	0.0180817	0.003818	1e-07
	rs13107325	BMI in non-smokers	GCST004499	28443625	Justice AE	Nat Commun	0.0449	0.001756	1e-07
	rs8084280	Mood instability	GCST005237	29187730	Ward J	Transl Psychiatry	0.047	0.00162	1e-07
	rs13107325	Systolic blood pressure	GCST006021	27618447	Surendran P	Nat Genet	0.042	0.00207	1e-07
	rs10497655	Neuroticism	GCST005232	29255261	Luciano M	Nat Genet	5.311	0.004092	1e-07
	rs66511648	Depression (broad)	GCST005902	29662059	Howard DM	Nat Commun	0.007	0.00167	1e-07
	rs13107325	COVID-19 (hospitalized covid vs population)	GCST90454507	39361370	Diz-de Almeida S	Elife	0.0896	0.002282	1e-07
	rs11693031	Subjective well-being	GCST90128421	35589828	Kim S	Nat Hum Behav	0.0114453	NA	1e-07
	rs483143	Subjective well-being	GCST90128421	35589828	Kim S	Nat Hum Behav	0.0147632	0.02427	1e-07
	rs910187	Height	GCST90245848	36224396	Yengo L	Nature	0.0036	0.001745	1e-07
	rs977747	Body mass index	GCST002783	25673413	Locke AE	Nature	0.017	0.001276	9e-08
	rs13107325	Non-surgical knee osteoarthritis	GCST90264171	36376028	Henkel C	Ann Rheum Dis	1.1	0.002332	9e-08
	rs11599236	Depression (broad)	GCST005902	29662059	Howard DM	Nat Commun	0.0065	0.002726	8e-08
	rs13107325	Parkinson's disease	GCST010991	32201043	Smeland OB	Biol Psychiatry	0.1495	0.00172	7e-08
	rs6131010	Depression (broad)	GCST005902	29662059	Howard DM	Nat Commun	0.0073	0.002668	7e-08
	rs7010590	Subjective well-being	GCST90128421	35589828	Kim S	Nat Hum Behav	0.00938782	0.001509	7e-08
	rs4362360	Neuroticism	GCST005232	29255261	Luciano M	Nat Genet	5.433	0.001987	6e-08
	rs10497655	Neuroticism	GCST006476	29942085	Nagel M	Nat Genet	5.469	0.00217	5e-08
	rs10789340	Insomnia	GCST007988	30804565	Jansen PR	Nat Genet	1.04275	0.002711	5e-08
	rs301806	Ease of getting up in the morning	GCST007986	30804565	Jansen PR	Nat Genet	0.0095	0.003343	5e-08
	rs7202252	Experiencing mood swings	GCST006944	29500382	Nagel M	Nat Commun	5.46	0.002056	5e-08
	rs6895295	Experiencing mood swings	GCST006944	29500382	Nagel M	Nat Commun	5.46	0.002441	5e-08
	rs34811474	Post-traumatic stress disorder (mental health questionnaire or predicted)	GCST90103929	35181757	Wendt FR	Mol Psychiatry	0.0130906	0.003316	5e-08
	rs977747	Neuroticism	GCST007339	30643256	Baselmans BML	Nat Genet	0.00825713	0.0035	5e-08
	rs4362360	Neuroticism	GCST007339	30643256	Baselmans BML	Nat Genet	0.00801229	0.004	5e-08
	rs1833070	Depressive symptoms	GCST007340	30643256	Baselmans BML	Nat Genet	0.00537134	0.001547	5e-08
	rs78962708	Neuroticism	GCST007339	30643256	Baselmans BML	Nat Genet	0.0224532	0.002243	5e-08
	rs7154329	Life satisfaction	GCST007337	30643256	Baselmans BML	Nat Genet	0.00670911	0.003935	5e-08
	rs13107325	Total esterified cholesterol levels	GCST90092986	35213538	Richardson TG	PLoS Biol	0.0414386	0.00228	5e-08
	rs13107325	Cholesteryl ester levels in chylomicrons and extremely large VLDL	GCST90093042	35213538	Richardson TG	PLoS Biol	0.0415676	0.001875	5e-08
	rs13107325	Temporal pole thickness (unadjusted for global measures)	GCST90271811	36893272	Makowski C	Proc Natl Acad Sci U S A	0.0754	0.002213	5e-08
	rs34811474	CAMSIS occupational score (MTAG)	GCST90492678	39715877	Akimova ET	Nat Hum Behav	0.0113476	0.002155	5e-08
	rs9513416	CAMSIS occupational score (MTAG)	GCST90492678	39715877	Akimova ET	Nat Hum Behav	0.0126547	0.001065	5e-08
	rs13107325	Vegetables liking	GCST90094862	35585065	May-Wilson S	Nat Commun	0.037435	0.002891	5e-08
	rs910187	Migraine	GCST003986	27182965	Pickrell JK	Nat Genet	1.045	0.001226	4e-08
	rs4543289	Depression	GCST006477	29942085	Nagel M	Nat Genet	5.502	0.001963	4e-08
	rs2721811	Depression	GCST006477	29942085	Nagel M	Nat Genet	5.502	0.002741	4e-08
	rs2721811	Depressive symptoms (MTAG)	GCST005323	29292387	Turley P	Nat Genet	0.0119	0.00289	4e-08
	rs4362360	Neurociticism	GCST006940	29500382	Nagel M	Nat Commun	5.51	0.00227	4e-08
	rs2149351	Feeling fed-up	GCST006947	29500382	Nagel M	Nat Commun	5.49	0.001142	4e-08
	rs1890408	Experiencing mood swings	GCST006944	29500382	Nagel M	Nat Commun	5.51	0.002696	4e-08
	rs1833070	Experiencing mood swings	GCST006944	29500382	Nagel M	Nat Commun	5.48	0.001035	4e-08
	rs7895261	Experiencing mood swings	GCST006944	29500382	Nagel M	Nat Commun	5.51	0.0179	4e-08
	rs4651205	Experiencing mood swings	GCST006944	29500382	Nagel M	Nat Commun	5.5	0.002169	4e-08
	rs13107325	Childhood body mass index	GCST90002409	33045005	Vogelezang S	PLoS Genet	0.095	0.001546	4e-08
	rs910187	Major depressive disorder (broad)	GCST90328131	38177345	Meng X	Nat Genet	0.0183	0.00221	4e-08
	rs2093623	Lifetime major depressive disorder (MTAG)	GCST90449008	37985818	Dahl A	Nat Genet	0.0255702	0.001516	4e-08
	rs11599236	Lifetime major depressive disorder (SoftImpute and observed)	GCST90449000	37985818	Dahl A	Nat Genet	0.0137847	0.00108	4e-08
	rs35609938	Waist-to-hip ratio adjusted for BMI	GCST012230	34021172	Christakoudi S	Sci Rep	0.0172507	0.001383	4e-08
	rs1950835	Positive affect	GCST007338	30643256	Baselmans BML	Nat Genet	0.00627168	0.002534	4e-08
	rs6988649	Depressive symptoms	GCST007340	30643256	Baselmans BML	Nat Genet	0.00646938	0.001557	4e-08
	rs1892350	Well-being spectrum (multivariate analysis)	GCST007341	30643256	Baselmans BML	Nat Genet	0.00503457	0.002142	4e-08
	rs1833070	Neuroticism	GCST007339	30643256	Baselmans BML	Nat Genet	0.00842654	0.001662	4e-08
	rs13107325	Shoulder impingement or rotator cuff tear	GCST011377	33482370	Kim SK	J Shoulder Elbow Surg	1.1557	0.002454	4e-08
	rs6131010	Hyperthyroidism	GCST90018860	34594039	Sakaue S	Nat Genet	0.1306	0.002656	4e-08
	rs3791033	Problematic opioid prescription use	GCST90094988	34728798	Sanchez-Roige S	Mol Psychiatry	5.491	0.001651	4e-08
	rs3791033	Random glucose levels	GCST90271557	37679419	Lagou V	Nat Genet	0.0017	0.002278	4e-08
	rs171697	Subjective well-being	GCST90128421	35589828	Kim S	Nat Hum Behav	0.0127468	0.001517	4e-08
	rs534815	Depression (broad)	GCST90281044	36750733	Silveira PP	Mol Psychiatry	0.010029	NA	4e-08
	rs34811474	COVID-19 vaccination	GCST90255613	37081098	Hartonen T	Nat Hum Behav	0.0497	NA	4e-08
	rs6857	Verbal learning	GCST90162632	35974141	Lahti J	Mol Psychiatry	5.482	0.0031	4e-08
	rs6857	Verbal short term memory	GCST90162631	35974141	Lahti J	Mol Psychiatry	5.508	0.001246	4e-08
	rs12137936	Depressed affect	GCST006475	29942085	Nagel M	Nat Genet	0.01381	0.002683	3e-08
	rs2149351	Depression	GCST006477	29942085	Nagel M	Nat Genet	5.553	0.002233	3e-08
	rs9852417	Depressed affect	GCST006475	29942085	Nagel M	Nat Genet	0.0131	0.002078	3e-08
	rs11599236	Help-seeking from a GP	GCST010011	32231276	Cai N	Nat Genet	1.02987	0.00173	3e-08
	rs10497655	Neuroticism	GCST010017	32231276	Cai N	Nat Genet	0.0106	0.00297	3e-08
	rs11509880	Coronary artery disease	GCST010866	33020668	Koyama S	Nat Genet	0.0280562	0.003195	3e-08
	rs9427672	Neuroticism (MTAG)	GCST005326	29292387	Turley P	Nat Genet	0.0183	0.002262	3e-08
	rs11509880	Coronary artery disease	GCST005195	29212778	van der Harst P	Circ Res	0.0327	0.002262	3e-08
	rs11509880	Coronary artery disease	GCST005196	29212778	van der Harst P	Circ Res	0.0367	0.002227	3e-08
	rs12137936	Neurociticism	GCST006940	29500382	Nagel M	Nat Commun	5.54	0.003071	3e-08
	rs9929242	Experiencing mood swings	GCST006944	29500382	Nagel M	Nat Commun	5.57	0.003654	3e-08
	rs11184994	Experiencing mood swings	GCST006944	29500382	Nagel M	Nat Commun	5.55	0.001284	3e-08
	rs9427672	Depression	GCST005839	29700475	Wray NR	Nat Genet	1.03093	0.002569	3e-08
	rs66511648	Lifetime major depressive disorder (MTAG)	GCST90449007	37985818	Dahl A	Nat Genet	0.028113	0.002506	3e-08
	rs13107325	Type 2 diabetes	GCST010557	32541925	Vujkovic M	Nat Genet	0.0473	0.001646	3e-08
	rs11599236	Multisite chronic pain	GCST008512	31194737	Johnston KJA	PLoS Genet	0.0138	0.002358	3e-08
	rs35609938	Waist-hip index	GCST012228	34021172	Christakoudi S	Sci Rep	0.0173392	0.002776	3e-08
	rs9332801	Positive affect	GCST007338	30643256	Baselmans BML	Nat Genet	0.013163	0.001858	3e-08
	rs7396827	Positive affect	GCST007338	30643256	Baselmans BML	Nat Genet	0.00656439	0.004	3e-08
	rs7154329	Positive affect	GCST007338	30643256	Baselmans BML	Nat Genet	0.00632598	0.0001685	3e-08
	rs17186681	Positive affect	GCST007338	30643256	Baselmans BML	Nat Genet	0.0079143	0.002702	3e-08
	rs16958292	Positive affect	GCST007338	30643256	Baselmans BML	Nat Genet	0.00922132	0.001866	3e-08
	rs285006	Depressive symptoms	GCST007340	30643256	Baselmans BML	Nat Genet	0.00548591	0.01583	3e-08
	rs17186681	Neuroticism	GCST007339	30643256	Baselmans BML	Nat Genet	0.0102718	0.002569	3e-08
	rs16958292	Neuroticism	GCST007339	30643256	Baselmans BML	Nat Genet	0.0119739	0.001955	3e-08
	rs285006	Neuroticism	GCST007339	30643256	Baselmans BML	Nat Genet	0.00861634	0.001742	3e-08
	rs12513440	Neuroticism	GCST007339	30643256	Baselmans BML	Nat Genet	0.009366	0.002152	3e-08
	rs3846828	Well-being spectrum (multivariate analysis)	GCST007341	30643256	Baselmans BML	Nat Genet	0.00821593	0.002018	3e-08
	rs12513440	Depressive symptoms	GCST007340	30643256	Baselmans BML	Nat Genet	0.00597536	0.001645	3e-08
	rs12513440	Positive affect	GCST007338	30643256	Baselmans BML	Nat Genet	0.0071901	0.006189	3e-08
	rs306755	Well-being spectrum (multivariate analysis)	GCST007341	30643256	Baselmans BML	Nat Genet	0.00509219	0.00154	3e-08
	rs7875078	Educational attainment (years of education)	GCST006442	30038396	Lee JJ	Nat Genet	0.0078	0.001791	3e-08
	rs7613360	Sedentary behavior at work	GCST90104345	36071172	Wang Z	Nat Genet	0.031	0.001262	3e-08
	rs3791033	Random glucose levels	GCST90271558	37679419	Lagou V	Nat Genet	0.00171956	0.002165	3e-08
	rs6857	Plasma amyloid beta 42 levels	GCST90297540	37208024	Bradley J	Hum Mol Genet	0.211	0.00219	3e-08
	rs13107325	Osteoarthritis	GCST90296701	36411363	McDonald MN	Nat Genet	1.08939	0.002087	3e-08
	rs12513440	Irritable bowel syndrome (MTAG)	GCST90277988	37085903	Alemany S	J Transl Med	0.01	0.001306	3e-08
	rs34811474	SIOPS occupational score (MTAG)	GCST90492679	39715877	Akimova ET	Nat Hum Behav	0.0103962	0.00274	3e-08
	rs198457	Lysophosphatidylethanolamine (18:2) [sn2] levels	GCST90024213	35668104	Cadby G	Nat Commun	0.158	0.001121	3e-08
	rs198457	Lysophosphatidylethanolamine (18:2) [sn1] levels	GCST90024212	35668104	Cadby G	Nat Commun	0.156	0.002299	3e-08
	rs62244886	Salami liking	GCST90094825	35585065	May-Wilson S	Nat Commun	0.020448	0.002693	3e-08
	rs7613360	Depressed affect	GCST006475	29942085	Nagel M	Nat Genet	0.01326	0.001553	2e-08
	rs35609938	Depressed affect	GCST006475	29942085	Nagel M	Nat Genet	0.01321	0.002994	2e-08
	rs6776145	Neuroticism	GCST006476	29942085	Nagel M	Nat Genet	5.635	0.001232	2e-08
	rs9852417	Neuroticism	GCST006476	29942085	Nagel M	Nat Genet	5.622	0.009899	2e-08
	rs71658797	Lung cancer in ever smokers	GCST004749	28604730	McKay JD	Nat Genet	1.14592	0.002747	2e-08
	rs910187	Insomnia	GCST007988	30804565	Jansen PR	Nat Genet	1.0352	0.002233	2e-08
	rs7579662	Morningness	GCST007983	30804565	Jansen PR	Nat Genet	0.012	0.002586	2e-08
	rs66511648	Help-seeking from a GP	GCST010011	32231276	Cai N	Nat Genet	1.033	0.009582	2e-08
	rs977747	Body mass index	GCST002783	25673413	Locke AE	Nature	0.017	0.002558	2e-08
	rs2179744	Depressive symptoms	GCST005324	29292387	Turley P	Nat Genet	0.0147	0.002028	2e-08
	rs2398144	Depressive symptoms (MTAG)	GCST005323	29292387	Turley P	Nat Genet	0.0126	0.002878	2e-08
	rs7895261	Neurociticism	GCST006940	29500382	Nagel M	Nat Commun	5.59	0.002069	2e-08
	rs7613360	Feeling miserable	GCST006943	29500382	Nagel M	Nat Commun	5.61	0.002262	2e-08
	rs11687833	Experiencing mood swings	GCST006944	29500382	Nagel M	Nat Commun	5.61	0.001882	2e-08
	rs9852417	Experiencing mood swings	GCST006944	29500382	Nagel M	Nat Commun	5.58	0.001714	2e-08
	rs297346	Neuroticism	GCST005232	29255261	Luciano M	Nat Genet	5.641	0.001945	2e-08
	rs12910872	Positive affect	GCST007338	30643256	Baselmans BML	Nat Genet	0.00981195	0.001535	2e-08
	rs74504435	Well-being spectrum (multivariate analysis)	GCST007341	30643256	Baselmans BML	Nat Genet	0.00856943	0.001883	2e-08
	rs4526571	Life satisfaction	GCST007337	30643256	Baselmans BML	Nat Genet	0.0076777	0.001816	2e-08
	rs7396827	Life satisfaction	GCST007337	30643256	Baselmans BML	Nat Genet	0.00702295	0.01032	2e-08
	rs17186681	Depressive symptoms	GCST007340	30643256	Baselmans BML	Nat Genet	0.00659545	0.008633	2e-08
	rs16958292	Depressive symptoms	GCST007340	30643256	Baselmans BML	Nat Genet	0.00768175	0.001204	2e-08
	rs1950835	Well-being spectrum (multivariate analysis)	GCST007341	30643256	Baselmans BML	Nat Genet	0.00514435	0.003783	2e-08
	rs16958292	Well-being spectrum (multivariate analysis)	GCST007341	30643256	Baselmans BML	Nat Genet	0.00757459	0.001203	2e-08
	rs12513440	Well-being spectrum (multivariate analysis)	GCST007341	30643256	Baselmans BML	Nat Genet	0.00594253	0.001406	2e-08
	rs198457	Life satisfaction	GCST007337	30643256	Baselmans BML	Nat Genet	0.00930369	0.002097	2e-08
	rs9332801	Depressive symptoms	GCST007340	30643256	Baselmans BML	Nat Genet	0.0110052	0.00269	2e-08
	rs9592461	Depressive symptoms	GCST007340	30643256	Baselmans BML	Nat Genet	0.00597503	0.002684	2e-08
	rs7154329	Depressive symptoms	GCST007340	30643256	Baselmans BML	Nat Genet	0.00525866	0.003	2e-08
	rs3785234	Major depressive disorder	GCST005907	29728651	Li X	Neuropsychopharmacology	1.035	0.001745	2e-08
	rs7154329	Neuroticism	GCST007339	30643256	Baselmans BML	Nat Genet	0.00820133	0.004094	2e-08
	rs17583539	Positive affect	GCST007338	30643256	Baselmans BML	Nat Genet	0.00795207	0.00123	2e-08
	rs779995	Well-being spectrum (multivariate analysis)	GCST007341	30643256	Baselmans BML	Nat Genet	0.00535551	0.002038	2e-08
	rs297346	General factor of neuroticism	GCST007709	30867560	Hill WD	Mol Psychiatry	0.009713	0.002143	2e-08
	rs13107325	Pulse pressure	GCST90310296	38689001	Keaton JM	Nat Genet	0.1862	0.002613	2e-08
	rs12513440	Insomnia	GCST90131903	35835914	Watanabe K	Nat Genet	0.008	0.002322	2e-08
	rs34811474	ISEI occupational score (MTAG)	GCST90492677	39715877	Akimova ET	Nat Hum Behav	0.0107089	0.001347	2e-08
	rs12357890	Cholesteryl ester levels in large VLDL	GCST90092870	35213538	Richardson TG	PLoS Biol	0.0231358	0.002204	2e-08
	rs35039375	HDL cholesterol	GCST90018956	34594039	Sakaue S	Nat Genet	0.0207	0.0003463	2e-08
	rs3759344	Educational attainment	GCST90105038	35361970	Okbay A	Nat Genet	0.00984225	0.001954	2e-08
	rs13107325	Medial temporal thickness (unadjusted for global measures)	GCST90271805	36893272	Makowski C	Proc Natl Acad Sci U S A	0.0772	0.002439	2e-08
	rs306755	Age when finished full-time education (standard GWA)	GCST90267280	37106081	Schoeler T	Nat Hum Behav	0.024931	0.00154	2e-08
	rs7613360	Body fat percentage (adjusted for testosterone and SHBG)	GCST90432180	37867527	Roshandel D	Front Endocrinol (Lausanne)	0.12	0.003	2e-08
	rs17041417	Vertex-wise cortical surface area	GCST90095130	34910505	van der Meer D	Sci Adv	5.64	0.001863	2e-08
	rs198457	Alkenylphosphatidylethanolamine (P-16:0/18:2) levels	GCST90024399	35668104	Cadby G	Nat Commun	0.16	0.00107	2e-08
	rs13107325	Triglycerides to total lipids ratio in medium LDL	GCST90092915	35213538	Richardson TG	PLoS Biol	0.0432072	0.00225	2e-08
	rs9671386	Neuroticism	GCST90258647	36244801	Wendt FR	Biol Psychiatry	0.0765558	0.001286	2e-08
	rs13107325	Systolic blood pressure	GCST007095	27841878	Hoffmann TJ	Nat Genet	0.646	0.001798	1e-08
	rs3936093	Depressed affect	GCST006475	29942085	Nagel M	Nat Genet	0.01338	0.001767	1e-08
	rs483143	Worry	GCST006478	29942085	Nagel M	Nat Genet	0.02006	0.011	1e-08
	rs2093623	Neuroticism	GCST006476	29942085	Nagel M	Nat Genet	5.723	0.004639	1e-08
	rs1892350	Neuroticism	GCST006476	29942085	Nagel M	Nat Genet	5.669	0.001726	1e-08
	rs11693031	Household income (MTAG)	GCST009524	31844048	Hill WD	Nat Commun	0.0123873	0.001668	1e-08
	rs71658797	Body fat percentage	GCST007064	30593698	Hubel C	Am J Med Genet B Neuropsychiatr Genet	0.1857	0.0006743	1e-08
	rs977747	Body mass index	GCST005951	26426971	Winkler TW	PLoS Genet	0.016	0.001714	1e-08
	rs9427672	Depressive symptoms (MTAG)	GCST005323	29292387	Turley P	Nat Genet	0.0147	0.001242	1e-08
	rs2398144	Neuroticism (MTAG)	GCST005326	29292387	Turley P	Nat Genet	0.0167	0.001758	1e-08
	rs2398144	Subjective well-being (MTAG)	GCST005325	29292387	Turley P	Nat Genet	0.0108	0.002416	1e-08
	rs34811474	Snoring	GCST009763	32060260	Campos AI	Nat Commun	0.009192	0.001141	1e-08
	rs7107356	Experiencing mood swings	GCST006944	29500382	Nagel M	Nat Commun	5.67	0.002416	1e-08
	rs10983783	Experiencing mood swings	GCST006944	29500382	Nagel M	Nat Commun	5.72	0.002411	1e-08
	rs4836789	Experiencing mood swings	GCST006944	29500382	Nagel M	Nat Commun	5.71	0.003854	1e-08
	rs78394231	Leisure sedentary behaviour (television watching)	GCST010084	32317632	van de Vegte YJ	Nat Commun	0.0208531	NA	1e-08
	rs13107325	aparc-Desikan lh thickness GlobalMeanThickness	GCST90003445	33875891	Smith SM	Nat Neurosci	0.108	NA	1e-08
	rs4578918	Major depressive disorder (broad)	GCST90328131	38177345	Meng X	Nat Genet	0.0208	0.004072	1e-08
	rs73405293	Noncognitive aspects of educational attainment	GCST90011874	33414549	Demange PA	Nat Genet	0.0534169	0.01372	1e-08
	rs28427480	Lung volume	GCST90016668	34128465	Liu Y	Elife	0.066	0.002634	1e-08
	rs12992995	Type 2 diabetes	GCST010557	32541925	Vujkovic M	Nat Genet	0.0272	0.002275	1e-08
	rs66511648	Major depressive disorder	GCST90020227	34045744	Levey DF	Nat Neurosci	0.0189	0.002276	1e-08
	rs77214504	Positive affect	GCST007338	30643256	Baselmans BML	Nat Genet	0.0158147	0.001416	1e-08
	rs198457	Positive affect	GCST007338	30643256	Baselmans BML	Nat Genet	0.00867084	0.046	1e-08
	rs4526571	Positive affect	GCST007338	30643256	Baselmans BML	Nat Genet	0.00710554	0.002401	1e-08
	rs1329572	Well-being spectrum (multivariate analysis)	GCST007341	30643256	Baselmans BML	Nat Genet	0.00543596	0.002176	1e-08
	rs7021901	Well-being spectrum (multivariate analysis)	GCST007341	30643256	Baselmans BML	Nat Genet	0.00529725	0.003581	1e-08
	rs12910872	Well-being spectrum (multivariate analysis)	GCST007341	30643256	Baselmans BML	Nat Genet	0.00805495	0.001766	1e-08
	rs62041356	Well-being spectrum (multivariate analysis)	GCST007341	30643256	Baselmans BML	Nat Genet	0.00769955	0.002696	1e-08
	rs285006	Well-being spectrum (multivariate analysis)	GCST007341	30643256	Baselmans BML	Nat Genet	0.00550971	0.002498	1e-08
	rs4526571	Depressive symptoms	GCST007340	30643256	Baselmans BML	Nat Genet	0.00611587	0.001085	1e-08
	rs77214504	Life satisfaction	GCST007337	30643256	Baselmans BML	Nat Genet	0.0168493	0.002738	1e-08
	rs12910872	Depressive symptoms	GCST007340	30643256	Baselmans BML	Nat Genet	0.00816177	0.00197	1e-08
	rs12910872	Neuroticism	GCST007339	30643256	Baselmans BML	Nat Genet	0.0128043	0.001933	1e-08
	rs17583539	Neuroticism	GCST007339	30643256	Baselmans BML	Nat Genet	0.0103727	0.0171	1e-08
	rs7021901	Depressive symptoms	GCST007340	30643256	Baselmans BML	Nat Genet	0.00551088	0.002168	1e-08
	rs7154329	Well-being spectrum (multivariate analysis)	GCST007341	30643256	Baselmans BML	Nat Genet	0.00520714	0.00166	1e-08
	rs17186681	Well-being spectrum (multivariate analysis)	GCST007341	30643256	Baselmans BML	Nat Genet	0.00656104	0.002266	1e-08
	rs10967509	Life satisfaction	GCST007337	30643256	Baselmans BML	Nat Genet	0.00727436	0.001726	1e-08
	rs111871194	Life satisfaction	GCST007337	30643256	Baselmans BML	Nat Genet	0.011903	0.002933	1e-08
	rs4543289	Major depressive disorder	GCST006041	27479909	Hyde CL	Nat Genet	0.0322	0.001522	1e-08
	rs10967509	Positive affect	GCST007338	30643256	Baselmans BML	Nat Genet	0.00682333	0.0088	1e-08
	rs2589341	Positive affect	GCST007338	30643256	Baselmans BML	Nat Genet	0.00686915	0.001549	1e-08
	rs977747	Well-being spectrum (multivariate analysis)	GCST007341	30643256	Baselmans BML	Nat Genet	0.00532992	0.002705	1e-08
	rs7805419	General factor of neuroticism	GCST007709	30867560	Hill WD	Mol Psychiatry	0.0099821	0.002208	1e-08
	rs12357890	Cholesteryl ester levels in very large VLDL	GCST90093018	35213538	Richardson TG	PLoS Biol	0.0235745	0.0003425	1e-08
	rs10253861	Bread type: White vs wholemeal/wholegrain and brown (UKB data field 1448)	GCST90132967	32193382	Cole JB	Nat Commun	0.0133401	0.002498	1e-08
	rs78962708	Insomnia	GCST90131903	35835914	Watanabe K	Nat Genet	0.02	0.001529	1e-08
	rs10497655	Neuroticism general factor	GCST90428866	37783279	Kim Y	Biol Psychol	0.00519122	0.002124	1e-08
	rs13107325	Osteoarthritis	GCST90296705	36411363	McDonald MN	Nat Genet	1.09	0.002708	1e-08
	rs34811474	Headache or HbA1c levels	GCST90281122	36808568	Islam MR	Hum Genet	0.99	0.009386	1e-08
	rs6857	Baseline memory in impaired cognition	GCST90448425	37984853	Eissman JM	Alzheimers Dement	0.182063	0.001674	1e-08
	rs198457	Alkenylphosphatidylethanolamine (P-18:1/20:3) (b) levels	GCST90024431	35668104	Cadby G	Nat Commun	0.159	0.001955	1e-08
	rs784256	Household income	GCST009523	31844048	Hill WD	Nat Commun	0.01154	0.00447	9e-09
	rs3936093	Neuroticism	GCST006476	29942085	Nagel M	Nat Genet	5.751	0.002748	9e-09
	rs68152875	Experiencing mood swings	GCST006944	29500382	Nagel M	Nat Commun	5.76	0.0035	9e-09
	rs9344688	Experiencing mood swings	GCST006944	29500382	Nagel M	Nat Commun	5.75	0.001716	9e-09
	rs7021901	Neuroticism	GCST007339	30643256	Baselmans BML	Nat Genet	0.0086253	NA	9e-09
	rs13107325	Estimated glomerular filtration rate (creatinine)	GCST90100220	35710981	Liu H	Nat Genet	5.742	0.009	9e-09
	rs6721577	Insomnia	GCST90131903	35835914	Watanabe K	Nat Genet	0.007	0.001658	9e-09
	rs10947452	Body mass index	GCST90428119	38538606	Harris BHL	Sci Rep	0.0145513	0.01142	9e-09
	rs13107325	Ratio of monounsaturated fatty acids to total fatty acids	GCST90092929	35213538	Richardson TG	PLoS Biol	0.0432974	0.008692	9e-09
	rs12524535	Experiencing mood swings	GCST006944	29500382	Nagel M	Nat Commun	5.77	0.002499	8e-09
	rs9423279	Smoking initiation (ever regular vs never regular)	GCST008810	30679032	Brazel DM	Biol Psychiatry	0.0139	0.002196	8e-09
	rs13107325	Node-level brain connectivity (multivariate analysis)	GCST90165317	36800424	Sha Z	Sci Adv	5.76875	0.002684	8e-09
	rs2589341	Neuroticism	GCST007339	30643256	Baselmans BML	Nat Genet	0.00890598	0.003572	8e-09
	rs4526571	Neuroticism	GCST007339	30643256	Baselmans BML	Nat Genet	0.00923698	0.001114	8e-09
	rs2589341	Depressive symptoms	GCST007340	30643256	Baselmans BML	Nat Genet	0.0056953	0.001769	8e-09
	rs7396827	Well-being spectrum (multivariate analysis)	GCST007341	30643256	Baselmans BML	Nat Genet	0.00532116	0.002371	8e-09
	rs3811935	Positive affect	GCST007338	30643256	Baselmans BML	Nat Genet	0.00664025	0.001608	8e-09
	rs10812851	General factor of neuroticism	GCST007709	30867560	Hill WD	Mol Psychiatry	0.010045	0.001667	8e-09
	rs198457	Phosphatidylethanolamine (16:0_18:3) (a) levels	GCST90024353	35668104	Cadby G	Nat Commun	0.164	0.002454	8e-09
	rs301806	Systemic lupus erythematosus (MTAG)	GCST90270940	36750564	Khunsriraksakul C	Nat Commun	0.044	NA	8e-09
	rs1962104	Heart failure (multivariate analysis)	GCST90239776	36376295	Levin MG	Nat Commun	0.088802	0.002458	8e-09
	rs6857	Body fat percentage	GCST003435	26833246	Lu Y	Nat Commun	0.048	0.001561	7e-09
	rs34811474	General cognitive ability	GCST006269	29844566	Davies G	Nat Commun	5.797	0.00162	7e-09
	rs7107356	Neuroticism (MTAG)	GCST005326	29292387	Turley P	Nat Genet	0.0161	0.007206	7e-09
	rs6857	Type 2 diabetes	GCST003619	27189021	Cook JP	Eur J Hum Genet	1.12	0.001169	7e-09
	rs13107325	Alcohol consumption (heavy vs. light/non-drinkers)	GCST009797	31998841	Thompson A	Sci Adv	5.798	0.002	7e-09
	rs73405293	Educational attainment (years of education)	GCST006442	30038396	Lee JJ	Nat Genet	0.0113	0.003593	7e-09
	rs34811474	Self-reported math ability (MTAG)	GCST006569	30038396	Lee JJ	Nat Genet	0.0126	NA	7e-09
	rs3793577	Depression	GCST90058037	34586374	Giannakopoulou O	JAMA Psychiatry	0.0081868	0.003154	7e-09
	rs13107325	Free cholesterol levels in very large HDL	GCST90093008	35213538	Richardson TG	PLoS Biol	0.0425959	0.003986	7e-09
	rs2149351	Depression	GCST90239706	34924174	Mitchell BL	Biol Psychiatry	0.0104	0.001016	7e-09
	rs716508	Subjective well-being (MTAG)	GCST005325	29292387	Turley P	Nat Genet	0.0115	0.1507	6e-09
	rs28458909	Ease of getting up in the morning	GCST004697	28604731	Hammerschlag AR	Nat Genet	0.036	0.001874	6e-09
	rs3785234	Depressive symptoms (MTAG)	GCST005323	29292387	Turley P	Nat Genet	0.0127	0.001597	6e-09
	rs12357890	Apolipoprotein A1 levels	GCST010241	32203549	Richardson TG	PLoS Med	0.0115686	0.001874	6e-09
	rs3936093	Feeling miserable	GCST006943	29500382	Nagel M	Nat Commun	5.83	0.003	6e-09
	rs13107325	Cholesteryl esters to total lipids ratio in large HDL	GCST90092847	35213538	Richardson TG	PLoS Biol	0.0435269	0.002482	6e-09
	rs7396827	Depressive symptoms	GCST007340	30643256	Baselmans BML	Nat Genet	0.00551018	0.002389	6e-09
	rs9332801	Well-being spectrum (multivariate analysis)	GCST007341	30643256	Baselmans BML	Nat Genet	0.0109408	0.003393	6e-09
	rs10936879	Well-being spectrum (multivariate analysis)	GCST007341	30643256	Baselmans BML	Nat Genet	0.00559778	0.002593	6e-09
	rs17041417	Life satisfaction	GCST007337	30643256	Baselmans BML	Nat Genet	0.00932597	0.003627	6e-09
	rs111871194	Depressive symptoms	GCST007340	30643256	Baselmans BML	Nat Genet	0.00926705	0.01191	6e-09
	rs10746509	Depressive symptoms	GCST007340	30643256	Baselmans BML	Nat Genet	0.00563864	0.002232	6e-09
	rs111871194	Positive affect	GCST007338	30643256	Baselmans BML	Nat Genet	0.0111629	0.001597	6e-09
	rs13107325	Post-traumatic stress disorder (MTAG)	GCST90297545	37218628	Zhou S	Psychol Med	0.0228358	0.003	6e-09
	rs34811474	Serum uric acid levels	GCST90018977	34594039	Sakaue S	Nat Genet	0.014	0.001971	6e-09
	rs13107325	Cholesterol to total lipids ratio in medium LDL	GCST90092905	35213538	Richardson TG	PLoS Biol	0.0459371	0.002244	6e-09
	rs12003380	Depression	GCST90319327	37464041	Als TD	Nat Med	0.0168964	0.001229	6e-09
	rs171697	Loneliness	GCST009463	31518406	Abdellaoui A	Hum Mol Genet	0.02	0.00244	5e-09
	rs11610143	Lung cancer	GCST003325	26732429	Wang Z	Hum Mol Genet	1.1236	0.001608	5e-09
	rs3785234	Depressive symptoms	GCST005324	29292387	Turley P	Nat Genet	0.0143	NA	5e-09
	rs600011	Experiencing mood swings	GCST006944	29500382	Nagel M	Nat Commun	5.84	0.002737	5e-09
	rs6889822	Experiencing mood swings	GCST006944	29500382	Nagel M	Nat Commun	5.86	0.001583	5e-09
	rs11039149	Systolic blood pressure	GCST010662	31928498	Lind L	Metab Syndr Relat Disord	0.313657	0.002452	5e-09
	rs12357890	High density lipoprotein cholesterol levels	GCST90019510	33462484	Sinnott-Armstrong N	Nat Genet	0.0147	0.001163	5e-09
	rs198457	Major depressive disorder (MTAG)	GCST012090	33479212	Yao X	Transl Psychiatry	0.0315358	0.004113	5e-09
	rs12003380	Major depressive disorder	GCST90020227	34045744	Levey DF	Nat Neurosci	0.016	0.001775	5e-09
	rs10967509	Well-being spectrum (multivariate analysis)	GCST007341	30643256	Baselmans BML	Nat Genet	0.00554066	0.007446	5e-09
	rs7396827	Neuroticism	GCST007339	30643256	Baselmans BML	Nat Genet	0.0085957	0.007748	5e-09
	rs10746509	Neuroticism	GCST007339	30643256	Baselmans BML	Nat Genet	0.00884773	0.02689	5e-09
	rs13409834	Neuroticism	GCST007339	30643256	Baselmans BML	Nat Genet	0.00860172	0.001566	5e-09
	rs9592461	Well-being spectrum (multivariate analysis)	GCST007341	30643256	Baselmans BML	Nat Genet	0.00537303	0.00319	5e-09
	rs66511648	Well-being spectrum (multivariate analysis)	GCST007341	30643256	Baselmans BML	Nat Genet	0.00602757	0.001601	5e-09
	rs13409834	Positive affect	GCST007338	30643256	Baselmans BML	Nat Genet	0.00661981	0.003	5e-09
	rs10746509	Well-being spectrum (multivariate analysis)	GCST007341	30643256	Baselmans BML	Nat Genet	0.00545471	0.001898	5e-09
	rs198457	Phosphatidylcholine (18:1_18:2) levels	GCST90024270	35668104	Cadby G	Nat Commun	0.167	0.001229	5e-09
	rs12357890	C-reactive protein	GCST90018950	34594039	Sakaue S	Nat Genet	0.0143	0.00242	5e-09
	rs34811474	Hemoglobin A1c levels	GCST90018958	34594039	Sakaue S	Nat Genet	0.0159	0.003035	5e-09
	rs306755	Household income	GCST009523	31844048	Hill WD	Nat Commun	0.011925	NA	4e-09
	rs34811474	Male-pattern baldness	GCST007020	30573740	Yap CX	Nat Commun	0.0214241	0.002096	4e-09
	rs13107325	BMI (adjusted for smoking behaviour)	GCST004495	28443625	Justice AE	Nat Commun	0.0607	0.001581	4e-09
	rs17411061	General cognitive ability	GCST006269	29844566	Davies G	Nat Commun	5.874	0.002442	4e-09
	rs13107325	Body mass index in physically active individuals	GCST004559	28448500	Graff M	PLoS Genet	0.0508	0.001119	4e-09
	rs483143	Neurociticism	GCST006940	29500382	Nagel M	Nat Commun	5.9	0.007939	4e-09
	rs34759087	Experiencing mood swings	GCST006944	29500382	Nagel M	Nat Commun	5.91	0.0079	4e-09
	rs67447472	Mood instability	GCST008357	31168069	Ward J	Mol Psychiatry	0.0114171	NA	4e-09
	rs74996610	Leisure sedentary behaviour (television watching)	GCST010084	32317632	van de Vegte YJ	Nat Commun	0.0305519	NA	4e-09
	rs13107325	aparc-DKTatlas lh thickness precentral	GCST90003562	33875891	Smith SM	Nat Neurosci	0.112	NA	4e-09
	rs13107325	wg lh intensity-contrast parahippocampal	GCST90003807	33875891	Smith SM	Nat Neurosci	0.112	0.001747	4e-09
	rs13107325	AmygNuclei lh volume Accessory-Basal-nucleus	GCST90002650	33875891	Smith SM	Nat Neurosci	0.112	0.001261	4e-09
	rs3791033	ADHD vs autism spectrum disorder (ordinary least squares (OLS))	GCST90016596	33686288	Peyrot WJ	Nat Genet	0.0151	0.002048	4e-09
	rs34811474	Urate levels	GCST90019524	33462484	Sinnott-Armstrong N	Nat Genet	0.0167	0.002021	4e-09
	rs10789340	Lifetime major depressive disorder (MTAG)	GCST90449007	37985818	Dahl A	Nat Genet	0.0296559	0.001611	4e-09
	rs11599236	Lifetime major depressive disorder (MTAG)	GCST90449009	37985818	Dahl A	Nat Genet	0.0302573	0.001898	4e-09
	rs9601116	Positive affect	GCST007338	30643256	Baselmans BML	Nat Genet	0.00863582	0.001882	4e-09
	rs13409834	Depressive symptoms	GCST007340	30643256	Baselmans BML	Nat Genet	0.0055089	0.004	4e-09
	rs2589341	Well-being spectrum (multivariate analysis)	GCST007341	30643256	Baselmans BML	Nat Genet	0.00569965	0.001898	4e-09
	rs77214504	Neuroticism	GCST007339	30643256	Baselmans BML	Nat Genet	0.0206905	0.0002251	4e-09
	rs4836189	Neuroticism	GCST007339	30643256	Baselmans BML	Nat Genet	0.00882528	0.002546	4e-09
	rs111871194	Neuroticism	GCST007339	30643256	Baselmans BML	Nat Genet	0.014656	0.001907	4e-09
	rs3811935	Neuroticism	GCST007339	30643256	Baselmans BML	Nat Genet	0.00861928	0.001633	4e-09
	rs77214504	Depressive symptoms	GCST007340	30643256	Baselmans BML	Nat Genet	0.013225	0.001589	4e-09
	rs4836189	Depressive symptoms	GCST007340	30643256	Baselmans BML	Nat Genet	0.0056451	0.002258	4e-09
	rs3811935	Depressive symptoms	GCST007340	30643256	Baselmans BML	Nat Genet	0.00549697	0.002072	4e-09
	rs13409834	Well-being spectrum (multivariate analysis)	GCST007341	30643256	Baselmans BML	Nat Genet	0.00538957	NA	4e-09
	rs9903845	Moderate-to-vigorous intensity physical activity during leisure time	GCST90104342	36071172	Wang Z	Nat Genet	0.02	0.001738	4e-09
	rs1017550	Leisure screen time (MTAG)	GCST90137458	36071172	Wang Z	Nat Genet	0.02	0.001878	4e-09
	rs9513416	Leisure screen time	GCST90104339	36071172	Wang Z	Nat Genet	0.028	0.004	4e-09
	rs6457816	Leisure screen time	GCST90104339	36071172	Wang Z	Nat Genet	0.041	0.002452	4e-09
	rs78394231	Leisure screen time	GCST90104339	36071172	Wang Z	Nat Genet	0.038	0.002451	4e-09
	rs9821299	Leisure screen time	GCST90104339	36071172	Wang Z	Nat Genet	0.029	0.001926	4e-09
	rs17025214	Leisure screen time	GCST90104339	36071172	Wang Z	Nat Genet	0.022	0.002804	4e-09
	rs62151809	Leisure screen time	GCST90104339	36071172	Wang Z	Nat Genet	0.023	0.002847	4e-09
	rs12324720	Leisure screen time	GCST90104339	36071172	Wang Z	Nat Genet	0.027	0.001537	4e-09
	rs12981974	Leisure screen time	GCST90104340	36071172	Wang Z	Nat Genet	0.033	0.002406	4e-09
	rs198457	Alkenylphosphatidylethanolamine (P-18:1/18:2) (a) levels	GCST90024427	35668104	Cadby G	Nat Commun	0.166	NA	4e-09
	rs13107325	Total phospholipid levels in lipoprotein particles	GCST90092991	35213538	Richardson TG	PLoS Biol	0.0442121	0.003552	4e-09
	rs13107325	Age when finished full-time education (standard GWA)	GCST90267280	37106081	Schoeler T	Nat Hum Behav	0.049374	0.002672	4e-09
	rs7613360	School performance E-factor 1 (overall performance)	GCST90267548	36624241	Rajagopal VM	Sci Rep	0.045	0.003	4e-09
	rs13107325	Cholesteryl esters to total lipids ratio in medium HDL	GCST90092895	35213538	Richardson TG	PLoS Biol	0.0447636	0.09788	4e-09
	rs13107325	Systolic blood pressure	GCST007095	27841878	Hoffmann TJ	Nat Genet	0.643	NA	3e-09
	rs1833070	Neuroticism	GCST006476	29942085	Nagel M	Nat Genet	5.934	NA	3e-09
	rs34811474	Heel bone mineral density	GCST006979	30598549	Morris JA	Nat Genet	0.012939	0.00189	3e-09
	rs13107325	Body mass index	GCST002783	25673413	Locke AE	Nature	0.053	0.00288	3e-09
	rs2273653	Depressive symptoms	GCST005324	29292387	Turley P	Nat Genet	0.0144	0.001263	3e-09
	rs2149351	Neuroticism (MTAG)	GCST005326	29292387	Turley P	Nat Genet	0.0193	0.002512	3e-09
	rs8084280	Mood instability	GCST005238	29187730	Ward J	Transl Psychiatry	0.05	0.002493	3e-09
	rs10812851	Neurociticism	GCST006940	29500382	Nagel M	Nat Commun	5.92	0.002492	3e-09
	rs2678897	Experiencing mood swings	GCST006944	29500382	Nagel M	Nat Commun	5.93	0.001592	3e-09
	rs35789697	Experiencing mood swings	GCST006944	29500382	Nagel M	Nat Commun	5.94	0.002402	3e-09
	rs910187	Bipolar disorder or major depressive disorder	GCST010416	31926635	Coleman JRI	Biol Psychiatry	1.03093	0.004932	3e-09
	rs12992995	C-reactive protein levels	GCST009777	31900758	Han X	Eur J Epidemiol	0.0142135	0.0077	3e-09
	rs13107325	aparc-Desikan lh thickness precentral	GCST90003468	33875891	Smith SM	Nat Neurosci	0.112	0.002356	3e-09
	rs10189857	Highest math class taken	GCST006574	30038396	Lee JJ	Nat Genet	0.0136	0.0002538	3e-09
	rs17041417	Positive affect	GCST007338	30643256	Baselmans BML	Nat Genet	0.00878057	0.003	3e-09
	rs10967509	Neuroticism	GCST007339	30643256	Baselmans BML	Nat Genet	0.00891999	0.001598	3e-09
	rs261909	Hedonic well-being	GCST006634	30279531	Baselmans BML	Sci Rep	0.018	0.002346	3e-09
	rs993845	Neuroticism	GCST007339	30643256	Baselmans BML	Nat Genet	0.00922402	0.001534	3e-09
	rs12374076	Neuroticism	GCST007339	30643256	Baselmans BML	Nat Genet	0.00874869	0.001562	3e-09
	rs198457	Well-being spectrum (multivariate analysis)	GCST007341	30643256	Baselmans BML	Nat Genet	0.00700381	0.001946	3e-09
	rs10967509	Depressive symptoms	GCST007340	30643256	Baselmans BML	Nat Genet	0.00570341	0.002164	3e-09
	rs111871194	Well-being spectrum (multivariate analysis)	GCST007341	30643256	Baselmans BML	Nat Genet	0.00910322	0.001628	3e-09
	rs12794371	Life satisfaction	GCST007337	30643256	Baselmans BML	Nat Genet	0.0078533	0.002587	3e-09
	rs4461738	Life satisfaction	GCST007337	30643256	Baselmans BML	Nat Genet	0.00729056	0.002163	3e-09
	rs12436091	Life satisfaction	GCST007337	30643256	Baselmans BML	Nat Genet	0.00851001	0.003165	3e-09
	rs12374076	Depressive symptoms	GCST007340	30643256	Baselmans BML	Nat Genet	0.00562197	0.001383	3e-09
	rs993845	Depressive symptoms	GCST007340	30643256	Baselmans BML	Nat Genet	0.0058411	0.00246	3e-09
	rs9601116	Depressive symptoms	GCST007340	30643256	Baselmans BML	Nat Genet	0.00720059	0.002424	3e-09
	rs9601116	Neuroticism	GCST007339	30643256	Baselmans BML	Nat Genet	0.0112437	0.0075	3e-09
	rs17583539	Well-being spectrum (multivariate analysis)	GCST007341	30643256	Baselmans BML	Nat Genet	0.00654371	0.001592	3e-09
	rs6773869	General factor of neuroticism	GCST007709	30867560	Hill WD	Mol Psychiatry	0.010319	0.002371	3e-09
	rs34811474	Educational attainment (years of education)	GCST006442	30038396	Lee JJ	Nat Genet	0.0104	0.001949	3e-09
	rs12463321	Leisure screen time (MTAG)	GCST90137458	36071172	Wang Z	Nat Genet	0.032	0.00246	3e-09
	rs7821826	Leisure screen time	GCST90104339	36071172	Wang Z	Nat Genet	0.021	0.001263	3e-09
	rs10400776	Leisure screen time	GCST90104339	36071172	Wang Z	Nat Genet	0.026	0.00332	3e-09
	rs7432837	Leisure screen time	GCST90104339	36071172	Wang Z	Nat Genet	0.024	0.001578	3e-09
	rs7430216	Leisure screen time	GCST90104339	36071172	Wang Z	Nat Genet	0.025	0.001542	3e-09
	rs73420302	Leisure screen time	GCST90104339	36071172	Wang Z	Nat Genet	0.03	0.001539	3e-09
	rs6010651	Leisure screen time	GCST90104339	36071172	Wang Z	Nat Genet	0.024	0.002	3e-09
	rs7613360	Moderate-to-vigorous intensity physical activity during leisure time	GCST90104341	36071172	Wang Z	Nat Genet	0.025	0.001741	3e-09
	rs13107325	Triglycerides to total lipids ratio in very large HDL	GCST90093015	35213538	Richardson TG	PLoS Biol	0.0438462	0.00168	3e-09
	rs10983783	Insomnia	GCST90131902	35835914	Watanabe K	Nat Genet	0.008	0.003939	3e-09
	rs12992995	C-reactive protein	GCST90018950	34594039	Sakaue S	Nat Genet	0.0154	0.001545	3e-09
	rs12992995	Weight	GCST90018949	34594039	Sakaue S	Nat Genet	0.0128	0.002758	3e-09
	rs71658797	COVID-19 (critical illness vs population)	GCST90270934	37198478	Pairo-Castineira E	Nature	1.1	0.003515	3e-09
	rs716508	Subjective well-being	GCST90128422	35589828	Kim S	Nat Hum Behav	0.011	0.002496	3e-09
	rs6857	Baseline memory	GCST90448418	37984853	Eissman JM	Alzheimers Dement	0.099747	0.002963	3e-09
	rs6857	Baseline memory	GCST90448424	37984853	Eissman JM	Alzheimers Dement	0.101707	0.002713	3e-09
	rs2149351	Depressed affect	GCST006475	29942085	Nagel M	Nat Genet	0.0162	0.003587	2e-09
	rs11184994	Neuroticism	GCST006476	29942085	Nagel M	Nat Genet	6.035	0.001583	2e-09
	rs11693031	Household income	GCST009523	31844048	Hill WD	Nat Commun	0.012051	0.001542	2e-09
	rs11090039	Insomnia	GCST007988	30804565	Jansen PR	Nat Genet	1.04	0.003581	2e-09
	rs11610143	Adenocarcinoma	GCST003326	26732429	Wang Z	Hum Mol Genet	1.13636	0.003098	2e-09
	rs171697	Neuroticism (MTAG)	GCST005326	29292387	Turley P	Nat Genet	0.018	0.002356	2e-09
	rs9671386	Experiencing mood swings	GCST006944	29500382	Nagel M	Nat Commun	5.98	0.003348	2e-09
	rs12420205	Feeling guilty	GCST006945	29500382	Nagel M	Nat Commun	5.98	0.01922	2e-09
	rs28655666	Mood instability	GCST008357	31168069	Ward J	Mol Psychiatry	0.00691806	0.001613	2e-09
	rs34811474	Leisure sedentary behaviour (television watching)	GCST010084	32317632	van de Vegte YJ	Nat Commun	0.0152829	0.001635	2e-09
	rs11039149	Blood glucose levels	GCST010661	31928498	Lind L	Metab Syndr Relat Disord	0.00499234	0.0092	2e-09
	rs34811474	Osteoarthritis	GCST007093	30664745	Tachmazidou I	Nat Genet	1.04	0.0036	2e-09
	rs9513416	Educational attainment (years of education)	GCST006442	30038396	Lee JJ	Nat Genet	0.0116	0.001869	2e-09
	rs34811474	Body mass index	GCST006368	30108127	Hoffmann TJ	Genetics	0.02	0.003591	2e-09
	rs76267866	Educational attainment (years of education)	GCST006442	30038396	Lee JJ	Nat Genet	0.0104	0.002202	2e-09
	rs13107325	wg lh intensity-contrast inferiortemporal	GCST90003800	33875891	Smith SM	Nat Neurosci	0.114	0.001646	2e-09
	rs17801257	Educational attainment (MTAG)	GCST006571	30038396	Lee JJ	Nat Genet	0.0118	0.001691	2e-09
	rs6857	Parkinson's disease	GCST90455618	39080267	Doostparast Torshizi A	Nat Commun	0.13	0.001213	2e-09
	rs28427480	Node-level brain connectivity (multivariate analysis)	GCST90165317	36800424	Sha Z	Sci Adv	5.98137	0.004604	2e-09
	rs11599236	Lifetime major depressive disorder (AutoComplete Impute and observed)	GCST90449002	37985818	Dahl A	Nat Genet	0.0151854	0.002217	2e-09
	rs12992995	Type 2 diabetes	GCST010555	32541925	Vujkovic M	Nat Genet	0.0312	0.002372	2e-09
	rs297346	Positive affect	GCST007338	30643256	Baselmans BML	Nat Genet	0.00713029	0.002818	2e-09
	rs17041417	Depressive symptoms	GCST007340	30643256	Baselmans BML	Nat Genet	0.00732364	0.001547	2e-09
	rs1371325	Life satisfaction	GCST007337	30643256	Baselmans BML	Nat Genet	0.00790435	0.002	2e-09
	rs215816	Life satisfaction	GCST007337	30643256	Baselmans BML	Nat Genet	0.00862286	NA	2e-09
	rs17041417	Neuroticism	GCST007339	30643256	Baselmans BML	Nat Genet	0.0114471	0.003	2e-09
	rs17041417	Well-being spectrum (multivariate analysis)	GCST007341	30643256	Baselmans BML	Nat Genet	0.00721245	0.003632	2e-09
	rs4836189	Well-being spectrum (multivariate analysis)	GCST007341	30643256	Baselmans BML	Nat Genet	0.00561866	0.001766	2e-09
	rs6773869	Well-being spectrum (multivariate analysis)	GCST007341	30643256	Baselmans BML	Nat Genet	0.0057392	0.003507	2e-09
	rs12374076	Well-being spectrum (multivariate analysis)	GCST007341	30643256	Baselmans BML	Nat Genet	0.00554847	0.001258	2e-09
	rs3811935	Well-being spectrum (multivariate analysis)	GCST007341	30643256	Baselmans BML	Nat Genet	0.00549799	0.002426	2e-09
	rs12794371	Depressive symptoms	GCST007340	30643256	Baselmans BML	Nat Genet	0.00611554	0.001169	2e-09
	rs297346	Depressive symptoms	GCST007340	30643256	Baselmans BML	Nat Genet	0.00590658	0.001701	2e-09
	rs301806	Major depressive disorder	GCST006041	27479909	Hyde CL	Nat Genet	0.0271	0.002425	2e-09
	rs17621391	Leisure screen time	GCST90104339	36071172	Wang Z	Nat Genet	0.024	0.001803	2e-09
	rs1391954	Leisure screen time	GCST90104339	36071172	Wang Z	Nat Genet	0.025	0.001558	2e-09
	rs12992995	Leisure screen time	GCST90104339	36071172	Wang Z	Nat Genet	0.026	0.001622	2e-09
	rs13107325	Leisure screen time	GCST90104339	36071172	Wang Z	Nat Genet	0.04	NA	2e-09
	rs249960	Leisure screen time	GCST90104339	36071172	Wang Z	Nat Genet	0.03	0.00326	2e-09
	rs1160545	Moderate-to-vigorous intensity physical activity during leisure time	GCST90104341	36071172	Wang Z	Nat Genet	0.025	0.002768	2e-09
	rs385301	Moderate-to-vigorous intensity physical activity during leisure time	GCST90104341	36071172	Wang Z	Nat Genet	0.028	0.00274	2e-09
	rs35039375	Height	GCST90435412	39134668	Shi S	Nat Genet	0.018124	0.0009836	2e-09
	rs910187	Subjective well-being	GCST90128422	35589828	Kim S	Nat Hum Behav	0.012	0.001916	2e-09
	rs4546329	Cannabis use disorder (MTAG)	GCST90320053	37985822	Levey DF	Nat Genet	0.019	0.001173	2e-09
	rs301806	Irritable bowel syndrome (MTAG)	GCST90277988	37085903	Alemany S	J Transl Med	0.009	0.003578	2e-09
	rs13107325	Left-hemisphere somatomotor network to amygdala white-matter structural connectivity	GCST90302687	38438384	Wainberg M	Nat Commun	0.0946559	0.001552	2e-09
	rs55748329	Depression	GCST006477	29942085	Nagel M	Nat Genet	6.101	0.001618	1e-09
	rs71658797	Immature fraction of reticulocytes	GCST90002387	32888494	Vuckovic D	Cell	0.0208826	0.001791	1e-09
	rs13107325	Body mass index	GCST004557	28448500	Graff M	PLoS Genet	0.0698	0.00228	1e-09
	rs13107325	Body mass index in physically active individuals	GCST004559	28448500	Graff M	PLoS Genet	0.0531	0.003596	1e-09
	rs301806	Depressive symptoms (MTAG)	GCST005323	29292387	Turley P	Nat Genet	0.0131	0.003584	1e-09
	rs13107325	Total cholesterol levels	GCST007143	29507422	Hoffmann TJ	Nat Genet	0.053	0.003642	1e-09
	rs12958048	Heel bone mineral density	GCST006979	30598549	Morris JA	Nat Genet	0.0120149	0.001633	1e-09
	rs11509880	Feeling tense	GCST006952	29500382	Nagel M	Nat Commun	6.08	0.002473	1e-09
	rs56318386	Experiencing mood swings	GCST006944	29500382	Nagel M	Nat Commun	6.06	0.004	1e-09
	rs1360379	Experiencing mood swings	GCST006944	29500382	Nagel M	Nat Commun	6.07	0.002727	1e-09
	rs4578918	Experiencing mood swings	GCST006944	29500382	Nagel M	Nat Commun	6.06	0.001735	1e-09
	rs12137936	Experiencing mood swings	GCST006944	29500382	Nagel M	Nat Commun	6.06	0.002767	1e-09
	rs56080343	Neuroticism	GCST005232	29255261	Luciano M	Nat Genet	6.086	0.002763	1e-09
	rs34864022	Leisure sedentary behaviour (television watching)	GCST010084	32317632	van de Vegte YJ	Nat Commun	0.0263815	0.001667	1e-09
	rs6102913	Educational attainment (years of education)	GCST006442	30038396	Lee JJ	Nat Genet	0.0085	0.00166	1e-09
	rs74504435	IDP dMRI ProbtrackX ICVF cgc r	GCST90004380	33875891	Smith SM	Nat Neurosci	0.103	0.005564	1e-09
	rs13107325	wg rh intensity-contrast paracentral	GCST90003843	33875891	Smith SM	Nat Neurosci	0.116	0.00397	1e-09
	rs13107325	wg lh intensity-contrast supramarginal	GCST90003822	33875891	Smith SM	Nat Neurosci	0.116	0.002193	1e-09
	rs13107325	wg lh intensity-contrast parsopercularis	GCST90003809	33875891	Smith SM	Nat Neurosci	0.116	0.002291	1e-09
	rs2668196	Highest math class taken (MTAG)	GCST006568	30038396	Lee JJ	Nat Genet	0.0127	0.002176	1e-09
	rs34811474	Waist circumference adjusted for body mass index	GCST012226	34021172	Christakoudi S	Sci Rep	0.0221804	0.001967	1e-09
	rs34759087	Alzheimer's disease or educational attainment (pleiotropy)	GCST90095190	34743297	Kulminski AM	Geroscience	47.7746	0.002192	1e-09
	rs12794371	Positive affect	GCST007338	30643256	Baselmans BML	Nat Genet	0.00741327	0.001707	1e-09
	rs12436091	Positive affect	GCST007338	30643256	Baselmans BML	Nat Genet	0.00801931	0.003285	1e-09
	rs7789405	Well-being spectrum (multivariate analysis)	GCST007341	30643256	Baselmans BML	Nat Genet	0.00564451	0.002658	1e-09
	rs297346	Neuroticism	GCST007339	30643256	Baselmans BML	Nat Genet	0.00928772	0.001635	1e-09
	rs198457	Depressive symptoms	GCST007340	30643256	Baselmans BML	Nat Genet	0.00726501	0.0009284	1e-09
	rs6925748	Life satisfaction	GCST007337	30643256	Baselmans BML	Nat Genet	0.008169	0.002824	1e-09
	rs198457	Neuroticism	GCST007339	30643256	Baselmans BML	Nat Genet	0.0113776	0.001646	1e-09
	rs4461738	Neuroticism	GCST007339	30643256	Baselmans BML	Nat Genet	0.00892548	0.003346	1e-09
	rs4461738	Depressive symptoms	GCST007340	30643256	Baselmans BML	Nat Genet	0.00570974	0.003866	1e-09
	rs12436091	Depressive symptoms	GCST007340	30643256	Baselmans BML	Nat Genet	0.0066675	0.002245	1e-09
	rs4461738	Positive affect	GCST007338	30643256	Baselmans BML	Nat Genet	0.00686559	0.001116	1e-09
	rs12436091	Neuroticism	GCST007339	30643256	Baselmans BML	Nat Genet	0.0104344	0.002184	1e-09
	rs6925748	Positive affect	GCST007338	30643256	Baselmans BML	Nat Genet	0.00770476	0.004026	1e-09
	rs7789405	Positive affect	GCST007338	30643256	Baselmans BML	Nat Genet	0.0069808	0.002416	1e-09
	rs2149351	General factor of neuroticism	GCST007709	30867560	Hill WD	Mol Psychiatry	0.010539	0.002415	1e-09
	rs7875078	Leisure screen time (MTAG)	GCST90137458	36071172	Wang Z	Nat Genet	0.021	0.00316	1e-09
	rs2529484	Leisure screen time	GCST90104339	36071172	Wang Z	Nat Genet	0.022	0.001877	1e-09
	rs841020	Leisure screen time	GCST90104339	36071172	Wang Z	Nat Genet	0.027	0.001548	1e-09
	rs4416502	Leisure screen time	GCST90104339	36071172	Wang Z	Nat Genet	0.029	0.002316	1e-09
	rs396321	Leisure screen time	GCST90104339	36071172	Wang Z	Nat Genet	0.021	0.001548	1e-09
	rs743699	Leisure screen time	GCST90104339	36071172	Wang Z	Nat Genet	0.027	0.001568	1e-09
	rs566017137	Leisure screen time	GCST90104339	36071172	Wang Z	Nat Genet	0.066	0.001568	1e-09
	rs62244886	Leisure screen time	GCST90104339	36071172	Wang Z	Nat Genet	0.024	0.001778	1e-09
	rs198457	Alkylphosphatidylcholine (O-16:0/20:3) levels	GCST90024301	35668104	Cadby G	Nat Commun	0.171	0.001557	1e-09
	rs13107325	Tinnitus	GCST90428113	38242899	Clifford RE	Nat Commun	6.114	0.003575	1e-09
	rs6857	BMI (standard GWA)	GCST90267268	37106081	Schoeler T	Nat Hum Behav	0.10082	0.002817	1e-09
	rs12357890	Cholesterol levels in large VLDL	GCST90092868	35213538	Richardson TG	PLoS Biol	0.0247656	0.001565	1e-09
	rs34811474	Diastolic blood pressure	GCST90018952	34594039	Sakaue S	Nat Genet	0.0172	0.004039	1e-09
	rs34811474	Childhood body mass index	GCST90301649	37280435	Hawkes G	Diabetologia	0.014976	0.004	1e-09
	rs13107325	Serum urate levels	GCST90319906	38658550	Cho C	Nat Commun	0.0321	0.001845	1e-09
	rs13107325	Right-hemisphere somatomotor network to amygdala white-matter structural connectivity	GCST90302799	38438384	Wainberg M	Nat Commun	0.0936863	0.001725	1e-09
	rs198457	Phosphatidylethanolamine (18:0_18:2) levels	GCST90024366	35668104	Cadby G	Nat Commun	0.174	0.006826	1e-09
	rs13107325	Brussel sprout liking	GCST90094714	35585065	May-Wilson S	Nat Commun	0.041452	0.003	1e-09
	rs10789340	Porridge liking	GCST90094815	35585065	May-Wilson S	Nat Commun	0.022217	0.003246	1e-09
	rs13107325	Basal nucleus volume	GCST90310223	37391117	Mufford MS	Biol Psychiatry	2.668	0.002186	1e-09
	rs13107325	Diastolic blood pressure	GCST005772	29615537	Kulminski AM	Aging (Albany NY)	0.913692	0.002841	9e-10
	rs35609938	Feeling miserable	GCST006943	29500382	Nagel M	Nat Commun	6.12	0.001124	9e-10
	rs483143	Inguinal hernia	GCST90027168	34382107	Wei J	Hernia	1.11	0.001803	9e-10
	rs4461738	Well-being spectrum (multivariate analysis)	GCST007341	30643256	Baselmans BML	Nat Genet	0.00563786	0.001563	9e-10
	rs12794371	Neuroticism	GCST007339	30643256	Baselmans BML	Nat Genet	0.00968444	0.002879	9e-10
	rs10497655	Life satisfaction	GCST007337	30643256	Baselmans BML	Nat Genet	0.00815039	0.0049	9e-10
	rs6721577	Life satisfaction	GCST007337	30643256	Baselmans BML	Nat Genet	0.00777719	0.0211	9e-10
	rs10497655	Positive affect	GCST007338	30643256	Baselmans BML	Nat Genet	0.00764524	0.001853	9e-10
	rs568546	Moderate-to-vigorous intensity physical activity during leisure time (MTAG)	GCST90137459	36071172	Wang Z	Nat Genet	0.022	0.001612	9e-10
	rs11074658	Leisure screen time	GCST90104339	36071172	Wang Z	Nat Genet	0.024	0.003159	9e-10
	rs6857	Phosphatidylcholine (36:0) levels	GCST90024288	35668104	Cadby G	Nat Commun	0.183	0.001123	9e-10
	rs34811474	Principal component-derived dietary pattern 9	GCST90133014	32193382	Cole JB	Nat Commun	0.0206712	0.002427	9e-10
	rs13107325	Genetically independent pain phenotypes (GIP1)	GCST90245879	32587327	Tsepilov YA	Commun Biol	0.0321059	0.003716	9e-10
	rs10497655	Neurociticism	GCST006940	29500382	Nagel M	Nat Commun	6.14	0.0068	8e-10
	rs13107325	Nucleus accumbens volume	GCST009670	31636452	Satizabal CL	Nat Genet	6.15	0.001548	8e-10
	rs13107325	wg lh intensity-contrast posteriorcingulate	GCST90003814	33875891	Smith SM	Nat Neurosci	0.117	0.002426	8e-10
	rs34811474	Body size at age 10	GCST010989	32376654	Richardson TG	BMJ	0.0102115	0.0009658	8e-10
	rs13107325	Alanine aminotransferase levels	GCST90020236	33980691	Martin S	Diabetes	0.022	0.002472	8e-10
	rs7789405	Depressive symptoms	GCST007340	30643256	Baselmans BML	Nat Genet	0.00582552	0.00172	8e-10
	rs12436091	Well-being spectrum (multivariate analysis)	GCST007341	30643256	Baselmans BML	Nat Genet	0.00660699	5.075e-05	8e-10
	rs7789405	Neuroticism	GCST007339	30643256	Baselmans BML	Nat Genet	0.00910331	0.001592	8e-10
	rs1371325	Positive affect	GCST007338	30643256	Baselmans BML	Nat Genet	0.00741087	0.003567	8e-10
	rs171697	Migraine or type 2 diabetes	GCST90244660	36292730	Islam MR	Genes (Basel)	1.03	0.002098	8e-10
	rs6857	Body fat percentage	GCST003435	26833246	Lu Y	Nat Commun	0.053	0.001791	7e-10
	rs306755	Household income (MTAG)	GCST009524	31844048	Hill WD	Nat Commun	0.0124927	0.001601	7e-10
	rs1892350	Neurociticism	GCST006940	29500382	Nagel M	Nat Commun	6.17	0.004126	7e-10
	rs13107325	IDP dMRI TBSS OD Anterior limb of internal capsule R	GCST90004418	33875891	Smith SM	Nat Neurosci	0.119	0.00168	7e-10
	rs297346	Well-being spectrum (multivariate analysis)	GCST007341	30643256	Baselmans BML	Nat Genet	0.00589351	0.003695	7e-10
	rs17782464	Life satisfaction	GCST007337	30643256	Baselmans BML	Nat Genet	0.0103727	0.00155	7e-10
	rs4551799	Leisure screen time	GCST90104339	36071172	Wang Z	Nat Genet	0.024	0.003722	7e-10
	rs6857	Sphingomyelin (d18:0/22:0) levels	GCST90024503	35668104	Cadby G	Nat Commun	0.184	0.001692	7e-10
	rs13107325	Phosphoglycerides levels	GCST90092938	35213538	Richardson TG	PLoS Biol	0.0457592	0.0002697	7e-10
	rs13107325	NT-proBNP levels in acute coronary syndrome	GCST003298	26908625	Johansson A	Hum Mol Genet	0.216	0.001862	6e-10
	rs13107325	Systolic blood pressure	GCST004776	28739976	Wain LV	Hypertension	0.933	0.002755	6e-10
	rs13107325	LDL cholesterol levels	GCST010245	32203549	Richardson TG	PLoS Med	0.0245488	0.003147	6e-10
	rs28655666	Experiencing mood swings	GCST006944	29500382	Nagel M	Nat Commun	6.2	0.001948	6e-10
	rs10947452	Leisure sedentary behaviour (television watching)	GCST010084	32317632	van de Vegte YJ	Nat Commun	0.0140576	0.003574	6e-10
	rs11599236	Neuropsychiatric disorders	GCST012088	33479212	Yao X	Transl Psychiatry	6.185	0.001209	6e-10
	rs8001600	Positive affect	GCST007338	30643256	Baselmans BML	Nat Genet	0.00741172	0.002241	6e-10
	rs9298995	Well-being spectrum (multivariate analysis)	GCST007341	30643256	Baselmans BML	Nat Genet	0.00579564	0.002275	6e-10
	rs210915	Life satisfaction	GCST007337	30643256	Baselmans BML	Nat Genet	0.00988195	0.002168	6e-10
	rs210915	Depressive symptoms	GCST007340	30643256	Baselmans BML	Nat Genet	0.00767336	0.00166	6e-10
	rs10772643	Leisure screen time	GCST90104339	36071172	Wang Z	Nat Genet	0.039	0.00353	6e-10
	rs78140587	Leisure screen time	GCST90104339	36071172	Wang Z	Nat Genet	0.062	0.006734	6e-10
	rs6131010	Educational attainment	GCST90105038	35361970	Okbay A	Nat Genet	0.00729982	0.002507	6e-10
	rs34811474	C-reactive protein levels (MTAG)	GCST90179146	36376304	Koskeridis F	Nat Commun	0.01503	0.002449	6e-10
	rs13107325	Serum urate levels	GCST90319904	38658550	Cho C	Nat Commun	0.0327	0.00157	6e-10
	rs11693031	Depressed affect	GCST006475	29942085	Nagel M	Nat Genet	0.01573	0.002449	5e-10
	rs13107325	Body fat percentage	GCST007064	30593698	Hubel C	Am J Med Genet B Neuropsychiatr Genet	0.25064	0.00159	5e-10
	rs2398144	Insomnia	GCST007988	30804565	Jansen PR	Nat Genet	1.039	0.001735	5e-10
	rs13107325	Body mass index	GCST004557	28448500	Graff M	PLoS Genet	0.0741	0.001732	5e-10
	rs13107325	Triglyceride levels	GCST010173	32154731	Ripatti P	Circ Genom Precis Med	0.031	0.002847	5e-10
	rs297346	Experiencing mood swings	GCST006944	29500382	Nagel M	Nat Commun	6.23	0.002252	5e-10
	rs11599236	Mood instability	GCST008357	31168069	Ward J	Mol Psychiatry	0.00729463	0.001837	5e-10
	rs13107325	Self-reported math ability	GCST006573	30038396	Lee JJ	Nat Genet	0.0219	0.0009304	5e-10
	rs2093623	Externalizing behaviour (multivariate analysis)	GCST90061435	34446935	Karlsson Linner R	Nat Neurosci	0.007	0.001627	5e-10
	rs34811474	Serum urate levels	GCST90455669	39406924	Major TJ	Nat Genet	0.0176	0.001648	5e-10
	rs3793577	Sociability score	GCST012114	34054130	Bralten J	Neuropsychopharmacology	0.01335	0.003724	5e-10
	rs66511648	Major depressive disorder (MTAG)	GCST012090	33479212	Yao X	Transl Psychiatry	0.0285203	0.002393	5e-10
	rs1371325	Neuroticism	GCST007339	30643256	Baselmans BML	Nat Genet	0.00979174	0.001801	5e-10
	rs8001600	Well-being spectrum (multivariate analysis)	GCST007341	30643256	Baselmans BML	Nat Genet	0.00599911	0.001625	5e-10
	rs9380700	Well-being spectrum (multivariate analysis)	GCST007341	30643256	Baselmans BML	Nat Genet	0.00659498	0.004159	5e-10
	rs34864022	Leisure screen time	GCST90104339	36071172	Wang Z	Nat Genet	0.048	0.0009507	5e-10
	rs10889193	Leisure screen time	GCST90104339	36071172	Wang Z	Nat Genet	0.024	0.002544	5e-10
	rs6685030	Leisure screen time	GCST90104339	36071172	Wang Z	Nat Genet	0.022	0.002087	5e-10
	rs558134	Leisure screen time	GCST90104339	36071172	Wang Z	Nat Genet	0.023	0.001659	5e-10
	rs36079846	Leisure screen time	GCST90104339	36071172	Wang Z	Nat Genet	0.024	0.001648	5e-10
	rs262890	Intelligence	GCST006250	29942086	Savage JE	Nat Genet	6.245	0.003531	4e-10
	rs13107325	Metabolic syndrome	GCST009602	31589552	Lind L	Metab Syndr Relat Disord	0.0760904	0.001658	4e-10
	rs13107325	Body fat percentage	GCST007064	30593698	Hubel C	Am J Med Genet B Neuropsychiatr Genet	0.30825	0.001602	4e-10
	rs56403421	Neuroticism	GCST010017	32231276	Cai N	Nat Genet	0.01207	0.001606	4e-10
	rs6857	Fruit consumption	GCST010136	32066663	Niarchou M	Transl Psychiatry	0.0201864	0.000966	4e-10
	rs13107325	Medication use (agents acting on the renin-angiotensin system)	GCST007930	31015401	Wu Y	Nat Commun	0.0715938	0.003145	4e-10
	rs13107325	wg lh intensity-contrast inferiorparietal	GCST90003799	33875891	Smith SM	Nat Neurosci	0.119	0.002465	4e-10
	rs716508	Depression	GCST012355	33859377	Thorp JG	Nat Hum Behav	0.0221397	0.02585	4e-10
	rs13107325	High density lipoprotein cholesterol levels	GCST011348	33339817	Nielsen JB	Nat Commun	0.0865	NA	4e-10
	rs910187	Depressive symptoms	GCST007340	30643256	Baselmans BML	Nat Genet	0.0062152	0.0029	4e-10
	rs12794371	Well-being spectrum (multivariate analysis)	GCST007341	30643256	Baselmans BML	Nat Genet	0.00608918	0.002042	4e-10
	rs8001600	Depressive symptoms	GCST007340	30643256	Baselmans BML	Nat Genet	0.00618345	0.004032	4e-10
	rs8001600	Neuroticism	GCST007339	30643256	Baselmans BML	Nat Genet	0.00965439	NA	4e-10
	rs6721577	Positive affect	GCST007338	30643256	Baselmans BML	Nat Genet	0.00731785	0.003189	4e-10
	rs2179744	Positive affect	GCST007338	30643256	Baselmans BML	Nat Genet	0.00945452	0.001584	4e-10
	rs9517313	General factor of neuroticism	GCST007709	30867560	Hill WD	Mol Psychiatry	0.010864	0.001627	4e-10
	rs76267866	Leisure screen time	GCST90104339	36071172	Wang Z	Nat Genet	0.03	0.001816	4e-10
	rs13107325	Medication use (agents acting on the renin-angiotensin system)	GCST90018988	34594039	Sakaue S	Nat Genet	0.0716	0.002418	4e-10
	rs198457	Phosphatidylethanolamine (17:0_18:2) levels	GCST90024362	35668104	Cadby G	Nat Commun	0.179	0.002469	4e-10
	rs10497655	Insomnia	GCST90131901	35835914	Watanabe K	Nat Genet	0.006	0.09219	4e-10
	rs12420205	Alcohol use disorder (MTAG)	GCST90296428	37156939	Xu H	Addiction	0.0180046	0.001797	4e-10
	rs13107325	Osteoarthritis	GCST90134279	36411363	McDonald MN	Nat Genet	1.08	0.00195	4e-10
	rs198457	Alkenylphosphatidylcholine (P-36:3) levels	GCST90024342	35668104	Cadby G	Nat Commun	0.178	0.006762	4e-10
	rs7107356	Pulse pressure	GCST007096	27841878	Hoffmann TJ	Nat Genet	0.159	0.00182	3e-10
	rs71658797	Lung adenocarcinoma	GCST004744	28604730	McKay JD	Nat Genet	1.18453	0.002843	3e-10
	rs13107325	BMI (adjusted for smoking behaviour)	GCST004495	28443625	Justice AE	Nat Commun	0.0469	0.002457	3e-10
	rs13107325	Body mass index	GCST004557	28448500	Graff M	PLoS Genet	0.0488	0.001912	3e-10
	rs6857	Fish- and plant-related diet	GCST010142	32066663	Niarchou M	Transl Psychiatry	0.0203136	0.003613	3e-10
	rs13107325	Spherical equivalent	GCST010378	32352494	Han X	JAMA Ophthalmol	0.13	0.006703	3e-10
	rs56403421	Smoking initiation (ever regular vs never regular) (MTAG)	GCST007468	30643251	Liu M	Nat Genet	0.00729883	0.001979	3e-10
	rs910187	Daytime nap	GCST011494	33568662	Dashti HS	Nat Commun	0.0058	0.00198	3e-10
	rs13107325	Alcohol use disorder (consumption score)	GCST006718	30336701	Sanchez-Roige S	Am J Psychiatry	0.01	0.00367	3e-10
	rs17782464	Positive affect	GCST007338	30643256	Baselmans BML	Nat Genet	0.00976138	0.004132	3e-10
	rs10497655	Depressive symptoms	GCST007340	30643256	Baselmans BML	Nat Genet	0.00638189	0.001167	3e-10
	rs6721577	Depressive symptoms	GCST007340	30643256	Baselmans BML	Nat Genet	0.00610554	0.002016	3e-10
	rs910187	Neuroticism	GCST007339	30643256	Baselmans BML	Nat Genet	0.00975728	0.003615	3e-10
	rs10497655	Neuroticism	GCST007339	30643256	Baselmans BML	Nat Genet	0.00999757	0.004217	3e-10
	rs4554778	Positive affect	GCST007338	30643256	Baselmans BML	Nat Genet	0.0089775	0.001569	3e-10
	rs13235840	Leisure screen time	GCST90104339	36071172	Wang Z	Nat Genet	0.031	0.001956	3e-10
	rs2783992	Leisure screen time	GCST90104339	36071172	Wang Z	Nat Genet	0.024	0.001957	3e-10
	rs1375561	Leisure screen time	GCST90104339	36071172	Wang Z	Nat Genet	0.023	0.001622	3e-10
	rs114590429	Leisure screen time	GCST90104339	36071172	Wang Z	Nat Genet	0.038	0.001633	3e-10
	rs2964252	Leisure screen time	GCST90104339	36071172	Wang Z	Nat Genet	0.024	0.001525	3e-10
	rs7107356	Insomnia	GCST90131903	35835914	Watanabe K	Nat Genet	0.007	NA	3e-10
	rs13107325	Triglycerides to total lipids ratio in very small VLDL	GCST90093039	35213538	Richardson TG	PLoS Biol	0.0470502	NA	3e-10
	rs3793577	Irritable bowel syndrome (MTAG)	GCST90277988	37085903	Alemany S	J Transl Med	0.01	0.1291	3e-10
	rs6857	Memory decline in normal cognition	GCST90448447	37984853	Eissman JM	Alzheimers Dement	0.011467	0.002332	3e-10
	rs12003380	Insomnia	GCST90131901	35835914	Watanabe K	Nat Genet	0.006	0.002561	3e-10
	rs10789340	Psycho-cardiometabolic multimorbidity (multivariate analysis)	GCST90310232	37390107	Baltramonaityte V	PLoS Genet	0.0195872	0.002817	3e-10
	rs11082011	Neuroticism	GCST90258647	36244801	Wendt FR	Biol Psychiatry	0.0800925	0.001596	3e-10
	rs7107356	Diastolic blood pressure	GCST007094	27841878	Hoffmann TJ	Nat Genet	0.149	0.002197	2e-10
	rs56403421	Depressed affect	GCST006475	29942085	Nagel M	Nat Genet	0.01579	0.002197	2e-10
	rs10189857	Metabolic syndrome	GCST90444487	39349817	Park S	Nat Genet	0.00954367	0.002298	2e-10
	rs600011	Depressed affect	GCST006475	29942085	Nagel M	Nat Genet	0.01613	0.002577	2e-10
	rs11509880	Neuroticism	GCST010017	32231276	Cai N	Nat Genet	0.01211	0.003672	2e-10
	rs13107325	Body mass index	GCST004557	28448500	Graff M	PLoS Genet	0.0505	0.003377	2e-10
	rs34811474	Intelligence (MTAG)	GCST005316	29326435	Hill WD	Mol Psychiatry	0.0234388	0.002557	2e-10
	rs3936093	Neurociticism	GCST006940	29500382	Nagel M	Nat Commun	6.36	0.003	2e-10
	rs11090039	Experiencing mood swings	GCST006944	29500382	Nagel M	Nat Commun	6.38	0.001671	2e-10
	rs2964252	Educational attainment (MTAG)	GCST006571	30038396	Lee JJ	Nat Genet	0.009	0.002816	2e-10
	rs2668196	Educational attainment (MTAG)	GCST006571	30038396	Lee JJ	Nat Genet	0.0106	0.001571	2e-10
	rs35039375	Highest math class taken (MTAG)	GCST006568	30038396	Lee JJ	Nat Genet	0.0186	0.003795	2e-10
	rs13107325	Cholesterol to total lipids ratio in large HDL	GCST90092845	35213538	Richardson TG	PLoS Biol	0.0468314	0.002839	2e-10
	rs4554778	Neuroticism	GCST007339	30643256	Baselmans BML	Nat Genet	0.0116884	0.002518	2e-10
	rs6776145	Life satisfaction	GCST007337	30643256	Baselmans BML	Nat Genet	0.0120231	0.006179	2e-10
	rs2398144	Life satisfaction	GCST007337	30643256	Baselmans BML	Nat Genet	0.00801376	0.001044	2e-10
	rs2721811	Depressive symptoms	GCST007340	30643256	Baselmans BML	Nat Genet	0.00605458	0.002512	2e-10
	rs4554778	Well-being spectrum (multivariate analysis)	GCST007341	30643256	Baselmans BML	Nat Genet	0.0073404	0.0085	2e-10
	rs2721811	Neuroticism	GCST007339	30643256	Baselmans BML	Nat Genet	0.00946016	0.001941	2e-10
	rs4554778	Depressive symptoms	GCST007340	30643256	Baselmans BML	Nat Genet	0.00745632	0.001583	2e-10
	rs210915	Positive affect	GCST007338	30643256	Baselmans BML	Nat Genet	0.00937405	0.00126	2e-10
	rs9671386	General factor of neuroticism	GCST007709	30867560	Hill WD	Mol Psychiatry	0.011104	0.002517	2e-10
	rs9423279	Age of smoking initiation (MTAG)	GCST007462	30643251	Liu M	Nat Genet	0.0101094	0.001282	2e-10
	rs58541850	Leisure screen time	GCST90104339	36071172	Wang Z	Nat Genet	0.052	0.002548	2e-10
	rs71658797	Leisure screen time	GCST90104339	36071172	Wang Z	Nat Genet	0.037	0.001902	2e-10
	rs9867121	Leisure screen time	GCST90104339	36071172	Wang Z	Nat Genet	0.032	0.001596	2e-10
	rs13201721	Moderate-to-vigorous intensity physical activity during leisure time	GCST90104341	36071172	Wang Z	Nat Genet	0.026	0.0009428	2e-10
	rs910187	Subjective well-being	GCST90128421	35589828	Kim S	Nat Hum Behav	0.0115568	0.001878	2e-10
	rs34811474	Diastolic blood pressure	GCST90435414	39134668	Shi S	Nat Genet	0.015642	0.01714	2e-10
	rs2273653	Depression	GCST90319327	37464041	Als TD	Nat Med	0.0178006	NA	2e-10
	rs13107325	Sphingomyelins levels (UKB data field 23438)	GCST90269535	36764567	Davyson E	Biol Psychiatry	0.0534147	0.003563	2e-10
	rs13107325	Blood pressure	GCST001236	21909110	Wain LV	Nat Genet	0.633	0.001959	1e-10
	rs13107325	Mean corpuscular volume	GCST90002392	32888494	Vuckovic D	Cell	0.0265556	0.001623	1e-10
	rs34811474	Snoring	GCST009760	32060260	Campos AI	Nat Commun	0.00799627	0.001659	1e-10
	rs13107325	Low density lipoprotein cholesterol levels	GCST010204	32154731	Ripatti P	Circ Genom Precis Med	0.0313	0.001886	1e-10
	rs4578918	Neurociticism	GCST006940	29500382	Nagel M	Nat Commun	6.44	0.001867	1e-10
	rs56318386	Neurociticism	GCST006940	29500382	Nagel M	Nat Commun	6.43	0.001531	1e-10
	rs67447472	Experiencing mood swings	GCST006944	29500382	Nagel M	Nat Commun	6.46	0.002298	1e-10
	rs1962104	Experiencing mood swings	GCST006944	29500382	Nagel M	Nat Commun	6.42	0.002513	1e-10
	rs71658797	C-reactive protein levels	GCST009777	31900758	Han X	Eur J Epidemiol	0.0195452	0.001594	1e-10
	rs34811474	Age at first sexual intercourse	GCST90000047	34211149	Mills MC	Nat Hum Behav	0.0155497	0.001791	1e-10
	rs3936093	Positive affect	GCST007338	30643256	Baselmans BML	Nat Genet	0.00739815	0.002803	1e-10
	rs2721811	Well-being spectrum (multivariate analysis)	GCST007341	30643256	Baselmans BML	Nat Genet	0.00601331	0.001103	1e-10
	rs210915	Neuroticism	GCST007339	30643256	Baselmans BML	Nat Genet	0.0122112	0.003351	1e-10
	rs9564496	Life satisfaction	GCST007337	30643256	Baselmans BML	Nat Genet	0.00853993	0.001145	1e-10
	rs6776145	Positive affect	GCST007338	30643256	Baselmans BML	Nat Genet	0.0113085	0.003404	1e-10
	rs6721577	Well-being spectrum (multivariate analysis)	GCST007341	30643256	Baselmans BML	Nat Genet	0.00598945	0.002214	1e-10
	rs4654874	Well-being spectrum (multivariate analysis)	GCST007341	30643256	Baselmans BML	Nat Genet	0.00595871	0.001703	1e-10
	rs7107356	General factor of neuroticism	GCST007709	30867560	Hill WD	Mol Psychiatry	0.011223	0.002357	1e-10
	rs2071754	General factor of neuroticism	GCST007709	30867560	Hill WD	Mol Psychiatry	0.011488	0.00152	1e-10
	rs56151256	Leisure screen time	GCST90104339	36071172	Wang Z	Nat Genet	0.029	0.002272	1e-10
	rs4889530	Leisure screen time	GCST90104339	36071172	Wang Z	Nat Genet	0.025	NA	1e-10
	rs12962050	Leisure screen time	GCST90104339	36071172	Wang Z	Nat Genet	0.023	0.001563	1e-10
	rs910187	Migraine	GCST90102553	35115687	Hautakangas H	Nat Genet	1.03551	0.001587	1e-10
	rs10189857	Principal component-derived dietary pattern 1	GCST90133006	32193382	Cole JB	Nat Commun	0.0303838	0.0078	1e-10
	rs9592461	Depression	GCST90239706	34924174	Mitchell BL	Biol Psychiatry	0.0275	0.008845	1e-10
	rs13107325	Tinnitus	GCST90428112	38242899	Clifford RE	Nat Commun	6.444	0.001601	1e-10
	rs13107325	Triglyceride levels (MTAG)	GCST90179149	36376304	Koskeridis F	Nat Commun	0.030182	0.002796	1e-10
	rs13107325	Cholesterol to total lipids in medium HDL percentage (UKB data field 23640)	GCST90269737	36764567	Davyson E	Biol Psychiatry	0.0552683	0.009104	1e-10
	rs13107325	Occipital thickness (unadjusted for global measures)	GCST90271808	36893272	Makowski C	Proc Natl Acad Sci U S A	0.089	0.002043	1e-10
	rs71658797	Diastolic blood pressure	GCST90132904	35762941	Plotnikov D	Invest Ophthalmol Vis Sci	0.2082	0.004184	1e-10
	rs11509880	Neurociticism	GCST006940	29500382	Nagel M	Nat Commun	6.48	0.0007317	9e-11
	rs11599236	Lifetime major depressive disorder (MTAG)	GCST90449008	37985818	Dahl A	Nat Genet	0.0303291	0.002816	9e-11
	rs827123	Well-being spectrum (multivariate analysis)	GCST007341	30643256	Baselmans BML	Nat Genet	0.00602638	0.001892	9e-11
	rs1371325	Well-being spectrum (multivariate analysis)	GCST007341	30643256	Baselmans BML	Nat Genet	0.00606478	0.001582	9e-11
	rs6943746	Life satisfaction	GCST007337	30643256	Baselmans BML	Nat Genet	0.00823701	0.001546	9e-11
	rs1860337	Leisure screen time	GCST90104339	36071172	Wang Z	Nat Genet	0.025	0.001556	9e-11
	rs198457	Phosphatidylinositol (18:0_20:2) levels	GCST90024462	35668104	Cadby G	Nat Commun	0.185	0.00155	9e-11
	rs13107325	Hemoglobin concentration	GCST90258653	35964923	Timoteo VJ	J Nutr Biochem	0.04091	0.002601	9e-11
	rs13107325	Diastolic blood pressure	GCST007098	27841878	Hoffmann TJ	Nat Genet	0.477	0.001115	8e-11
	rs10936879	Anxiety	GCST012354	33859377	Thorp JG	Nat Hum Behav	0.0152742	0.0011	8e-11
	rs3793577	Depression	GCST90239706	34924174	Mitchell BL	Biol Psychiatry	0.0101	0.02	8e-11
	rs13107325	HDL cholesterol	GCST000755	20686565	Teslovich TM	Nature	0.84	0.001807	7e-11
	rs56403421	Neuroticism	GCST006476	29942085	Nagel M	Nat Genet	6.53	0.002582	7e-11
	rs7613360	General cognitive ability	GCST006269	29844566	Davies G	Nat Commun	6.517	0.001889	7e-11
	rs12420205	Depressed affect	GCST006475	29942085	Nagel M	Nat Genet	0.01631	0.002562	7e-11
	rs34811474	Predicted visceral adipose tissue	GCST008744	31501611	Karlsson T	Nat Med	0.0190888	0.003666	7e-11
	rs297346	Neurociticism	GCST006940	29500382	Nagel M	Nat Commun	6.53	0.00254	7e-11
	rs13107325	aparc-Desikan lh thickness paracentral	GCST90003461	33875891	Smith SM	Nat Neurosci	0.124	0.002498	7e-11
	rs13107325	BA-exvivo lh thickness BA4p	GCST90003518	33875891	Smith SM	Nat Neurosci	0.124	0.003609	7e-11
	rs13107325	IDP dMRI TBSS MD Cerebral peduncle L	GCST90004042	33875891	Smith SM	Nat Neurosci	0.125	0.001204	7e-11
	rs13107325	Low hand grip strength (60 years and older) (EWGSOP)	GCST90007526	33510174	Jones G	Nat Commun	0.0897	0.001595	7e-11
	rs13107325	Phospholipids in very large HDL	GCST90302134	38448586	Karjalainen MK	Nature	0.0611	0.003	7e-11
	rs11090039	Insomnia	GCST90131903	35835914	Watanabe K	Nat Genet	0.009	0.001917	7e-11
	rs198457	Phosphatidylcholine (16:1_18:2) levels	GCST90024253	35668104	Cadby G	Nat Commun	0.185	NA	7e-11
	rs10253861	Height	GCST90245845	36224396	Yengo L	Nature	0.0158	0.003666	7e-11
	rs11509880	Neuroticism	GCST006476	29942085	Nagel M	Nat Genet	6.538	0.003609	6e-11
	rs198457	Major depressive disorder (broad)	GCST90328131	38177345	Meng X	Nat Genet	0.0284	0.001551	6e-11
	rs2398144	Positive affect	GCST007338	30643256	Baselmans BML	Nat Genet	0.00755405	0.002621	6e-11
	rs9564496	Positive affect	GCST007338	30643256	Baselmans BML	Nat Genet	0.0080588	0.004043	6e-11
	rs2179744	Major depressive disorder	GCST006041	27479909	Hyde CL	Nat Genet	0.0354	0.0002482	6e-11
	rs68049022	Leisure screen time	GCST90104339	36071172	Wang Z	Nat Genet	0.031	0.002517	6e-11
	rs6857	1-margaroyl-GPC (17:0) levels	GCST90244915	36357675	Surendran P	Nat Med	0.0867076	0.003609	6e-11
	rs34759087	Coronary artery disease	GCST90132314	36474045	Aragam KG	Nat Genet	0.948	0.002855	6e-11
	rs910187	Depression	GCST90319327	37464041	Als TD	Nat Med	0.0195967	0.001795	6e-11
	rs13107325	Systolic blood pressure	GCST006259	27618452	Ehret GB	Nat Genet	0.837	0.003334	5e-11
	rs13107325	Total cholesterol levels	GCST007143	29507422	Hoffmann TJ	Nat Genet	0.055	0.001151	5e-11
	rs12420205	Experiencing mood swings	GCST006944	29500382	Nagel M	Nat Commun	6.58	0.02145	5e-11
	rs13107325	wg lh intensity-contrast caudalmiddlefrontal	GCST90003795	33875891	Smith SM	Nat Neurosci	0.125	0.003285	5e-11
	rs13107325	wg lh intensity-contrast precentral	GCST90003815	33875891	Smith SM	Nat Neurosci	0.125	0.001645	5e-11
	rs7875078	Educational attainment (MTAG)	GCST006571	30038396	Lee JJ	Nat Genet	0.0086	0.002861	5e-11
	rs2093623	Age at first sexual intercourse	GCST90000047	34211149	Mills MC	Nat Hum Behav	0.0139162	0.0077	5e-11
	rs6776145	Neuroticism	GCST007339	30643256	Baselmans BML	Nat Genet	0.0147662	NA	5e-11
	rs7841297	Depressive symptoms	GCST007340	30643256	Baselmans BML	Nat Genet	0.00917321	0.003681	5e-11
	rs6776145	Well-being spectrum (multivariate analysis)	GCST007341	30643256	Baselmans BML	Nat Genet	0.00926351	0.002054	5e-11
	rs6776145	Depressive symptoms	GCST007340	30643256	Baselmans BML	Nat Genet	0.00942232	NA	5e-11
	rs56403421	General factor of neuroticism	GCST007709	30867560	Hill WD	Mol Psychiatry	0.011422	0.08053	5e-11
	rs12678836	Leisure screen time	GCST90104339	36071172	Wang Z	Nat Genet	0.023	0.002502	5e-11
	rs12958048	Irritable bowel syndrome (MTAG)	GCST90277988	37085903	Alemany S	J Transl Med	0.01	0.001814	5e-11
	rs6857	Memory decline in normal cognition	GCST90448453	37984853	Eissman JM	Alzheimers Dement	0.012064	0.002388	5e-11
	rs13107325	Diseases of esophagus (PheCode 530)	GCST90480294	39024449	Verma A	Science	0.05936	0.001752	5e-11
	rs13107325	Diastolic blood pressure	GCST007098	27841878	Hoffmann TJ	Nat Genet	0.466	0.00154	4e-11
	rs13107325	Eosinophil percentage of white cells	GCST90002382	32888494	Vuckovic D	Cell	0.0279779	0.002537	4e-11
	rs34811474	Snoring	GCST007985	30804565	Jansen PR	Nat Genet	1.04167	0.001753	4e-11
	rs2071754	Neuroticism	GCST010017	32231276	Cai N	Nat Genet	0.01262	0.001789	4e-11
	rs7107356	Feeling miserable	GCST006943	29500382	Nagel M	Nat Commun	6.61	0.001577	4e-11
	rs56059702	Experiencing mood swings	GCST006944	29500382	Nagel M	Nat Commun	6.59	0.003	4e-11
	rs11509880	Experiencing mood swings	GCST006944	29500382	Nagel M	Nat Commun	6.6	0.008698	4e-11
	rs10041724	Leisure sedentary behaviour (television watching)	GCST010084	32317632	van de Vegte YJ	Nat Commun	0.0180931	0.001966	4e-11
	rs12958048	Depression	GCST005839	29700475	Wray NR	Nat Genet	1.03	0.001729	4e-11
	rs7841297	Neuroticism	GCST007339	30643256	Baselmans BML	Nat Genet	0.0144169	0.002245	4e-11
	rs11610143	Neuroticism	GCST007339	30643256	Baselmans BML	Nat Genet	0.0121957	0.00203	4e-11
	rs11610143	Depressive symptoms	GCST007340	30643256	Baselmans BML	Nat Genet	0.00779098	0.001633	4e-11
	rs2273653	Well-being spectrum (multivariate analysis)	GCST007341	30643256	Baselmans BML	Nat Genet	0.00619046	0.002527	4e-11
	rs784256	White blood cell count	GCST90018978	34594039	Sakaue S	Nat Genet	0.0203	0.001722	4e-11
	rs2398144	Insomnia	GCST90131902	35835914	Watanabe K	Nat Genet	0.009	0.003	4e-11
	rs13107325	Allergic rhinitis (PheCode 476)	GCST90476021	39024449	Verma A	Science	0.06263	0.002399	4e-11
	rs13107325	Esophagitis, GERD and related diseases (PheCode 530.1)	GCST90476046	39024449	Verma A	Science	0.05207	0.001707	4e-11
	rs301806	Body fat percentage (adjusted for testosterone and SHBG)	GCST90432179	37867527	Roshandel D	Front Endocrinol (Lausanne)	0.12	0.001627	4e-11
	rs13107325	Phosphatidylcholine levels	GCST90092937	35213538	Richardson TG	PLoS Biol	0.0485053	NA	4e-11
	rs13107325	Phospholipids to total lipids in very small VLDL percentage (UKB data field 23604)	GCST90269701	36764567	Davyson E	Biol Psychiatry	0.0580204	0.001715	4e-11
	rs11599236	Depressed affect	GCST006475	29942085	Nagel M	Nat Genet	0.01585	0.001744	3e-11
	rs71658797	Lung cancer	GCST004748	28604730	McKay JD	Nat Genet	1.13629	0.001551	3e-11
	rs2273653	Depressive symptoms (MTAG)	GCST005323	29292387	Turley P	Nat Genet	0.0144	0.003697	3e-11
	rs56403421	Mood instability	GCST008357	31168069	Ward J	Mol Psychiatry	0.00812276	0.001571	3e-11
	rs13107325	aparc-Desikan rh thickness GlobalMeanThickness	GCST90003479	33875891	Smith SM	Nat Neurosci	0.126	0.001893	3e-11
	rs6857	ELAV-like protein 2 levels	GCST90423935	39528825	Western D	Nat Genet	0.2059	0.0009331	3e-11
	rs3793577	Major depressive disorder (broad)	GCST90328131	38177345	Meng X	Nat Genet	0.0201	0.002399	3e-11
	rs34811474	Multisite chronic pain	GCST008512	31194737	Johnston KJA	PLoS Genet	0.0192	0.001773	3e-11
	rs77214504	Age at first sexual intercourse	GCST90000047	34211149	Mills MC	Nat Hum Behav	0.0315192	0.002271	3e-11
	rs2398144	Well-being spectrum (multivariate analysis)	GCST007341	30643256	Baselmans BML	Nat Genet	0.00621816	0.001901	3e-11
	rs6925748	Depressive symptoms	GCST007340	30643256	Baselmans BML	Nat Genet	0.00632841	0.001999	3e-11
	rs6925748	Neuroticism	GCST007339	30643256	Baselmans BML	Nat Genet	0.00991781	0.00244	3e-11
	rs9564496	Depressive symptoms	GCST007340	30643256	Baselmans BML	Nat Genet	0.00667528	0.001779	3e-11
	rs9564496	Neuroticism	GCST007339	30643256	Baselmans BML	Nat Genet	0.0104747	0.00176	3e-11
	rs35609938	Positive affect	GCST007338	30643256	Baselmans BML	Nat Genet	0.00754071	0.001976	3e-11
	rs197439	Leisure screen time	GCST90104339	36071172	Wang Z	Nat Genet	0.026	0.002139	3e-11
	rs13107325	Hyperglyceridemia (PheCode 272.12)	GCST90475724	39024449	Verma A	Science	0.1242	0.001571	3e-11
	rs13107325	Glycine levels	GCST90092820	35213538	Richardson TG	PLoS Biol	0.0493389	0.003655	3e-11
	rs13409834	Body mass index (BMI, minimum, inv-normal transformed)	GCST90479523	39024449	Verma A	Science	0.0201	0.001847	3e-11
	rs13107325	Systolic blood pressure	GCST90018972	34594039	Sakaue S	Nat Genet	0.0284	0.003717	3e-11
	rs13107325	Triglycerides to total lipids ratio in medium HDL	GCST90092903	35213538	Richardson TG	PLoS Biol	0.0499628	0.0069	3e-11
	rs13107325	Sleep disorders (PheCode 327)	GCST90475823	39024449	Verma A	Science	0.05885	0.02	3e-11
	rs13107325	Diaphragmatic hernia (PheCode 550.2)	GCST90480312	39024449	Verma A	Science	0.1218	0.003278	3e-11
	rs297346	Depressed affect	GCST006475	29942085	Nagel M	Nat Genet	0.0162	0.001859	2e-11
	rs977747	Body mass index	GCST006368	30108127	Hoffmann TJ	Genetics	0.017	0.002517	2e-11
	rs74504435	IDP dMRI ProbtrackX ICVF fma	GCST90004385	33875891	Smith SM	Nat Neurosci	0.114	0.004684	2e-11
	rs13107325	aparc-DKTatlas rh thickness transversetemporal	GCST90003601	33875891	Smith SM	Nat Neurosci	0.127	0.002541	2e-11
	rs13107325	aparc-DKTatlas lh thickness paracentral	GCST90003555	33875891	Smith SM	Nat Neurosci	0.127	0.002027	2e-11
	rs13107325	aparc-Desikan rh thickness transversetemporal	GCST90003511	33875891	Smith SM	Nat Neurosci	0.127	0.001935	2e-11
	rs7875078	Highest math class taken (MTAG)	GCST006568	30038396	Lee JJ	Nat Genet	0.0111	0.003536	2e-11
	rs13107325	A body shape index	GCST90020024	34021172	Christakoudi S	Sci Rep	0.0366395	0.00116	2e-11
	rs6857	Metabolic syndrome	GCST90454454	38201907	Ho CY	Nutrients	0.124869	0.001957	2e-11
	rs13107325	Total cholines levels	GCST90092812	35213538	Richardson TG	PLoS Biol	0.0498448	0.003717	2e-11
	rs9517313	Gastroesophageal reflux disease	GCST90000514	34187846	Ong JS	Gut	0.033	0.02	2e-11
	rs2678897	Depressive symptoms	GCST007340	30643256	Baselmans BML	Nat Genet	0.00654914	0.002468	2e-11
	rs35609938	Depressive symptoms	GCST007340	30643256	Baselmans BML	Nat Genet	0.0062796	0.002929	2e-11
	rs7841297	Well-being spectrum (multivariate analysis)	GCST007341	30643256	Baselmans BML	Nat Genet	0.0086266	0.0026	2e-11
	rs2678897	Neuroticism	GCST007339	30643256	Baselmans BML	Nat Genet	0.0103629	0.001161	2e-11
	rs35609938	Neuroticism	GCST007339	30643256	Baselmans BML	Nat Genet	0.00982557	0.003662	2e-11
	rs6943746	Depressive symptoms	GCST007340	30643256	Baselmans BML	Nat Genet	0.00646026	0.002824	2e-11
	rs9564496	Well-being spectrum (multivariate analysis)	GCST007341	30643256	Baselmans BML	Nat Genet	0.00665012	0.001205	2e-11
	rs6943746	Neuroticism	GCST007339	30643256	Baselmans BML	Nat Genet	0.0101079	0.003339	2e-11
	rs12706745	Positive affect	GCST007338	30643256	Baselmans BML	Nat Genet	0.00802295	0.00205	2e-11
	rs6943746	Positive affect	GCST007338	30643256	Baselmans BML	Nat Genet	0.00776202	0.001788	2e-11
	rs910187	Well-being spectrum (multivariate analysis)	GCST007341	30643256	Baselmans BML	Nat Genet	0.00633639	0.001851	2e-11
	rs12062845	Leisure screen time	GCST90104339	36071172	Wang Z	Nat Genet	0.028	0.001603	2e-11
	rs1625595	Moderate-to-vigorous intensity physical activity during leisure time	GCST90104341	36071172	Wang Z	Nat Genet	0.021	0.002214	2e-11
	rs13107325	Mean diameter of HDL particles	GCST90301972	38448586	Karjalainen MK	Nature	0.0628	0.006201	2e-11
	rs13107325	Gamma glutamyl transpeptidase	GCST90018954	34594039	Sakaue S	Nat Genet	0.0283	0.004578	2e-11
	rs13107325	Chronic ulcer of skin (PheCode 707)	GCST90476216	39024449	Verma A	Science	0.1042	0.00242	2e-11
	rs13107325	Diseases of esophagus (PheCode 530)	GCST90476045	39024449	Verma A	Science	0.05316	0.00245	2e-11
	rs13107325	Lung function (forced vital capacity)	GCST90244093	36914875	Shrine N	Nat Genet	6.707	0.001786	2e-11
	rs2398144	Insomnia	GCST90131903	35835914	Watanabe K	Nat Genet	0.008	0.004458	2e-11
	rs13107325	Plasma argininate* levels in chronic kidney disease	GCST90264826	37277652	Schlosser P	Nat Genet	0.184	0.002431	2e-11
	rs198457	Phosphatidylcholine (15:0_20:4) levels	GCST90024236	35668104	Cadby G	Nat Commun	0.193	0.001872	2e-11
	rs34811474	What is your weight? (pounds, inv-normal transformed)	GCST90476469	39024449	Verma A	Science	0.02524	0.001624	2e-11
	rs4578918	Depressed affect	GCST006475	29942085	Nagel M	Nat Genet	0.01792	0.002007	1e-11
	rs9423279	Smoking status (ever vs never smokers)	GCST007327	30643258	Karlsson Linner R	Nat Genet	0.015489	0.002185	1e-11
	rs13107325	Mean arterial pressure	GCST006231	27618448	Liu C	Nat Genet	0.63475	0.00245	1e-11
	rs11039149	Experiencing mood swings	GCST006944	29500382	Nagel M	Nat Commun	6.77	0.00243	1e-11
	rs2149351	Neuroticism	GCST005232	29255261	Luciano M	Nat Genet	6.793	0.004656	1e-11
	rs13107325	aseg rh intensity Caudate	GCST90003783	33875891	Smith SM	Nat Neurosci	0.129	0.00191	1e-11
	rs6857	14-3-3 protein gamma (analyte X8901.40) levels	GCST90427533	39528825	Western D	Nat Genet	0.185	NA	1e-11
	rs13107325	Gout	GCST90455677	39406924	Major TJ	Nat Genet	0.927651	NA	1e-11
	rs6925748	Well-being spectrum (multivariate analysis)	GCST007341	30643256	Baselmans BML	Nat Genet	0.00630842	0.002167	1e-11
	rs6943746	Well-being spectrum (multivariate analysis)	GCST007341	30643256	Baselmans BML	Nat Genet	0.00637754	0.001859	1e-11
	rs10812851	Well-being spectrum (multivariate analysis)	GCST007341	30643256	Baselmans BML	Nat Genet	0.00648626	0.001847	1e-11
	rs2093623	Life satisfaction	GCST007337	30643256	Baselmans BML	Nat Genet	0.00825731	0.004512	1e-11
	rs1431071	Life satisfaction	GCST007337	30643256	Baselmans BML	Nat Genet	0.00915281	0.001928	1e-11
	rs942866	Well-being spectrum (multivariate analysis)	GCST007341	30643256	Baselmans BML	Nat Genet	0.00660886	0.004532	1e-11
	rs6131010	Well-being spectrum (multivariate analysis)	GCST007341	30643256	Baselmans BML	Nat Genet	0.00710128	0.001191	1e-11
	rs35609938	Well-being spectrum (multivariate analysis)	GCST007341	30643256	Baselmans BML	Nat Genet	0.00621902	NA	1e-11
	rs1999065	Leisure screen time	GCST90104339	36071172	Wang Z	Nat Genet	0.025	0.002892	1e-11
	rs198457	Depression	GCST90239706	34924174	Mitchell BL	Biol Psychiatry	0.0103	0.002	1e-11
	rs34811474	height (minimum, inv-normal transformed)	GCST90479636	39024449	Verma A	Science	0.03402	0.002292	1e-11
	rs34811474	mean corpuscular hemoglobin (MCH, mean, inv-norm transformed)	GCST90475446	39024449	Verma A	Science	0.02257	0.002079	1e-11
	rs13107325	2-oxoarginine levels	GCST90102787	35050183	Hysi PG	Metabolites	0.19	0.002421	1e-11
	rs35039375	ISEI occupational score (MTAG)	GCST90492677	39715877	Akimova ET	Nat Hum Behav	0.0186933	0.004531	1e-11
	rs13107325	Phospholipids to total lipids in medium HDL percentage (UKB data field 23639)	GCST90269736	36764567	Davyson E	Biol Psychiatry	0.0580962	NA	1e-11
	rs11082011	Experiencing mood swings	GCST006944	29500382	Nagel M	Nat Commun	6.83	0.00196	9e-12
	rs13107325	IDP dMRI TBSS ICVF Anterior limb of internal capsule R	GCST90004343	33875891	Smith SM	Nat Neurosci	0.131	0.001983	9e-12
	rs1947066	Leisure screen time	GCST90104339	36071172	Wang Z	Nat Genet	0.03	0.002021	9e-12
	rs13107325	Asthma	GCST90476024	39024449	Verma A	Science	0.09028	0.002473	9e-12
	rs13107325	Aspartate aminotransferase (AST, mean, inv-norm transformed)	GCST90479510	39024449	Verma A	Science	0.03719	0.001884	9e-12
	rs198457	C-reactive protein levels (MTAG)	GCST90179146	36376304	Koskeridis F	Nat Commun	0.017898	0.003	9e-12
	rs13107325	Short sleep duration (<5 hours)	GCST90428613	37770476	Austin-Zimmerman I	Nat Commun	0.0852	0.006243	9e-12
	rs13107325	Enthesopathy (PheCode 726.1)	GCST90476239	39024449	Verma A	Science	0.08422	0.002961	9e-12
	rs11039149	Hypertension	GCST009685	31879980	German CA	Genet Epidemiol	0.0468791	0.00263	8e-12
	rs13107325	Diastolic blood pressure	GCST007268	30578418	Giri A	Nat Genet	0.322	0.002454	8e-12
	rs1962104	Mood instability	GCST008357	31168069	Ward J	Mol Psychiatry	0.00795086	0.000267	8e-12
	rs6857	Ubiquitin-conjugating enzyme E2 D2 levels	GCST90423327	39528825	Western D	Nat Genet	0.1781	0.00425	8e-12
	rs55657917	Physical activity (overall physical activity time)	GCST006912	30531941	Doherty A	Nat Commun	0.0368154	0.002927	8e-12
	rs483143	Depression (broad)	GCST005902	29662059	Howard DM	Nat Commun	0.0121	0.003953	8e-12
	rs2678897	Well-being spectrum (multivariate analysis)	GCST007341	30643256	Baselmans BML	Nat Genet	0.00642602	0.003545	8e-12
	rs1362910	Body mass index	GCST90446645	39375568	Sidorenko J	Nat Genet	0.0123	0.002476	8e-12
	rs34811474	Overweight, obesity and other hyperalimentation (PheCode 278)	GCST90479955	39024449	Verma A	Science	0.04203	0.001737	8e-12
	rs9671386	Worry	GCST006478	29942085	Nagel M	Nat Genet	0.01875	0.003579	7e-12
	rs11610143	Well-being spectrum (multivariate analysis)	GCST007341	30643256	Baselmans BML	Nat Genet	0.00784359	0.00203	7e-12
	rs2093623	Positive affect	GCST007338	30643256	Baselmans BML	Nat Genet	0.00776418	0.002192	7e-12
	rs1431071	Positive affect	GCST007338	30643256	Baselmans BML	Nat Genet	0.00861002	0.002843	7e-12
	rs35039375	SIOPS occupational score (MTAG)	GCST90492679	39715877	Akimova ET	Nat Hum Behav	0.018368	0.003728	7e-12
	rs1892350	Drinks per week	GCST90243984	36477530	Saunders GRB	Nature	0.00623	0.003613	7e-12
	rs12357890	C-reactive protein levels	GCST009777	31900758	Han X	Eur J Epidemiol	0.0145353	0.003629	6e-12
	rs13072536	Neuroticism	GCST007339	30643256	Baselmans BML	Nat Genet	0.0120022	0.003628	6e-12
	rs13072536	Depressive symptoms	GCST007340	30643256	Baselmans BML	Nat Genet	0.0076678	0.003665	6e-12
	rs28427480	Chronic obstructive pulmonary disease liability (machine learning-based score)	GCST90244098	37069358	Cosentino J	Nat Genet	0.024402	0.002334	6e-12
	rs6857	Verbal short term memory (paragraph recall test)	GCST90162633	35974141	Lahti J	Mol Psychiatry	6.87	0.002318	6e-12
	rs13107325	Superficial cellulitis and abscess (PheCode 681)	GCST90480437	39024449	Verma A	Science	0.07413	0.003035	6e-12
	rs10189857	Intelligence	GCST006250	29942086	Savage JE	Nat Genet	6.908	0.002299	5e-12
	rs13107325	Hypertension	GCST009685	31879980	German CA	Genet Epidemiol	0.0796339	0.003109	5e-12
	rs7107356	Neuroticism	GCST010017	32231276	Cai N	Nat Genet	0.01319	0.003329	5e-12
	rs2149351	Neurociticism	GCST006940	29500382	Nagel M	Nat Commun	6.9	0.004572	5e-12
	rs55657917	Accelerometer-based physical activity measurement (average acceleration)	GCST006099	29899525	Klimentidis YC	Int J Obes (Lond)	0.3	0.003516	5e-12
	rs2093623	Neuroticism	GCST007339	30643256	Baselmans BML	Nat Genet	0.0101283	0.0035	5e-12
	rs2093623	Well-being spectrum (multivariate analysis)	GCST007341	30643256	Baselmans BML	Nat Genet	0.00633735	0.002307	5e-12
	rs261909	Well-being spectrum (multivariate analysis)	GCST007341	30643256	Baselmans BML	Nat Genet	0.0063912	0.002318	5e-12
	rs1431071	Well-being spectrum (multivariate analysis)	GCST007341	30643256	Baselmans BML	Nat Genet	0.00702344	0.002333	5e-12
	rs2093623	Depressive symptoms	GCST007340	30643256	Baselmans BML	Nat Genet	0.00645898	0.002354	5e-12
	rs13107325	Pain in limb (PheCode 773)	GCST90480581	39024449	Verma A	Science	0.06347	0.002345	5e-12
	rs6773869	Neurociticism	GCST006940	29500382	Nagel M	Nat Commun	6.93	0.002253	4e-12
	rs784256	Experiencing mood swings	GCST006944	29500382	Nagel M	Nat Commun	6.95	0.002325	4e-12
	rs9867121	Leisure sedentary behaviour (television watching)	GCST010084	32317632	van de Vegte YJ	Nat Commun	0.0194994	0.002333	4e-12
	rs2179744	Bipolar disorder or major depressive disorder	GCST010416	31926635	Coleman JRI	Biol Psychiatry	1.03	NA	4e-12
	rs6857	Cognitive impairment	GCST008235	31201950	Lutz MW	Neurobiol Aging	1.79	0.001147	4e-12
	rs1431071	Depressive symptoms	GCST007340	30643256	Baselmans BML	Nat Genet	0.0071684	0.002245	4e-12
	rs1431071	Neuroticism	GCST007339	30643256	Baselmans BML	Nat Genet	0.0112248	0.00362	4e-12
	rs12706745	Depressive symptoms	GCST007340	30643256	Baselmans BML	Nat Genet	0.00669115	0.002183	4e-12
	rs12706745	Neuroticism	GCST007339	30643256	Baselmans BML	Nat Genet	0.0105204	0.001163	4e-12
	rs4483592	Leisure screen time	GCST90104339	36071172	Wang Z	Nat Genet	0.036	0.0044	4e-12
	rs34811474	mean corpuscular hemoglobin (MCH, minimum, inv-norm transformed)	GCST90475450	39024449	Verma A	Science	0.0231	0.00235	4e-12
	rs13107325	Thoracic or lumbosacral neuritis or radiculitis, unspecified (PheCode 763)	GCST90480572	39024449	Verma A	Science	0.08845	0.0005521	4e-12
	rs12958048	Neuroticism	GCST006476	29942085	Nagel M	Nat Genet	6.976	0.002208	3e-12
	rs3793577	Depression	GCST006477	29942085	Nagel M	Nat Genet	6.992	0.002201	3e-12
	rs11082011	Neuroticism (MTAG)	GCST005326	29292387	Turley P	Nat Genet	0.0207	0.002345	3e-12
	rs10789340	Depressive symptoms (MTAG)	GCST005323	29292387	Turley P	Nat Genet	0.0155	0.002342	3e-12
	rs7107356	Neurociticism	GCST006940	29500382	Nagel M	Nat Commun	6.97	0.002877	3e-12
	rs74504435	IDP dMRI TBSS ICVF Cingulum cingulate gyrus R	GCST90004361	33875891	Smith SM	Nat Neurosci	0.118	0.001022	3e-12
	rs74504435	IDP dMRI ProbtrackX ICVF slf r	GCST90004397	33875891	Smith SM	Nat Neurosci	0.118	0.002421	3e-12
	rs13107325	IDP T1 FAST ROIs L caudate	GCST90002549	33875891	Smith SM	Nat Neurosci	0.13	0.003152	3e-12
	rs13107325	Cholesterol to total lipids ratio in large LDL	GCST90092857	35213538	Richardson TG	PLoS Biol	0.0532963	0.002437	3e-12
	rs3793577	Life satisfaction	GCST007337	30643256	Baselmans BML	Nat Genet	0.00861085	0.002422	3e-12
	rs10252771	Life satisfaction	GCST007337	30643256	Baselmans BML	Nat Genet	0.00925225	0.002455	3e-12
	rs10252771	Positive affect	GCST007338	30643256	Baselmans BML	Nat Genet	0.00868272	0.003234	3e-12
	rs9423279	Smoking initiation (ever regular vs never regular)	GCST007474	30643251	Liu M	Nat Genet	0.0185808	0.002438	3e-12
	rs13107325	Triglycerides to total lipids ratio in large LDL	GCST90092867	35213538	Richardson TG	PLoS Biol	0.0535091	0.003563	3e-12
	rs13107325	Free cholesterol to total lipids ratio in large LDL	GCST90092861	35213538	Richardson TG	PLoS Biol	0.0520563	0.0036	3e-12
	rs6857	Myocardial infarction (PheCode 411.2)	GCST90475932	39024449	Verma A	Science	0.06902	0.002245	3e-12
	rs34811474	diastolic blood pressure (DBP, maximum, inv-normal transformed)	GCST90475252	39024449	Verma A	Science	0.02072	0.002241	3e-12
	rs13107325	Left-hemisphere salience/ventral attention network to amygdala white-matter structural connectivity	GCST90302724	38438384	Wainberg M	Nat Commun	0.106565	0.003552	3e-12
	rs61813324	Whole body fat mass (UKB data field 23100)	GCST90428121	38538606	Harris BHL	Sci Rep	0.0244053	0.002421	3e-12
	rs13107325	Urine argininate* levels in chronic kidney disease	GCST90264827	37277652	Schlosser P	Nat Genet	0.183	0.002013	3e-12
	rs198457	Phosphatidylethanolamine (15-MHDA_18:2) levels	GCST90024346	35668104	Cadby G	Nat Commun	0.198	0.002232	3e-12
	rs34811474	heart rate (HR, mean, inv-normal transformed)	GCST90476338	39024449	Verma A	Science	0.02218	0.002225	3e-12
	rs34811474	Obesity (PheCode 278.1)	GCST90479952	39024449	Verma A	Science	0.04394	0.0045	3e-12
	rs13107325	Hyperglyceridemia (PheCode 272.12)	GCST90479925	39024449	Verma A	Science	0.1314	0.001468	3e-12
	rs13107325	Schizophrenia	GCST003048	26198764	Goes FS	Am J Med Genet B Neuropsychiatr Genet	1.16	0.00274	2e-12
	rs9592461	Depression	GCST006477	29942085	Nagel M	Nat Genet	7.062	0.0081	2e-12
	rs13107325	Body mass index	GCST002783	25673413	Locke AE	Nature	0.048	NA	2e-12
	rs11599236	Feeling miserable	GCST006943	29500382	Nagel M	Nat Commun	7.05	0.0084	2e-12
	rs13107325	Leisure sedentary behaviour (television watching)	GCST010084	32317632	van de Vegte YJ	Nat Commun	0.0291705	0.001056	2e-12
	rs13107325	wg lh intensity-contrast paracentral	GCST90003808	33875891	Smith SM	Nat Neurosci	0.134	0.002518	2e-12
	rs13107325	wg rh intensity-contrast superiorparietal	GCST90003855	33875891	Smith SM	Nat Neurosci	0.134	NA	2e-12
	rs13107325	wg rh intensity-contrast supramarginal	GCST90003857	33875891	Smith SM	Nat Neurosci	0.134	NA	2e-12
	rs10789340	Depression (broad)	GCST005902	29662059	Howard DM	Nat Commun	0.0086	0.0007235	2e-12
	rs301806	Well-being spectrum (multivariate analysis)	GCST007341	30643256	Baselmans BML	Nat Genet	0.00649771	NA	2e-12
	rs7107356	Systolic blood pressure	GCST90301697	38459180	Yang ML	Nat Med	0.02	0.0009312	2e-12
	rs6776145	mean platelet volume (MPV, maximum, inv-norm transformed)	GCST90479707	39024449	Verma A	Science	0.02993		2e-12
	rs301806	Hay fever and/or eczema	GCST009717	31361310	Johansson A	Hum Mol Genet	1.04395		1e-12
	rs71658797	High light scatter reticulocyte percentage of red cells	GCST90002386	32888494	Vuckovic D	Cell	0.0244803		1e-12
	rs13107325	Body mass index	GCST002783	25673413	Locke AE	Nature	0.047		1e-12
	rs1373921	Experiencing mood swings	GCST006944	29500382	Nagel M	Nat Commun	7.08		1e-12
	rs10772643	Leisure sedentary behaviour (television watching)	GCST010084	32317632	van de Vegte YJ	Nat Commun	0.0247995		1e-12
	rs13107325	Youthful appearance (self-reported)	GCST011011	32339537	Roberts V	J Invest Dermatol	0.943325		1e-12
	rs74504435	IDP dMRI TBSS ICVF Superior longitudinal fasciculus R	GCST90004367	33875891	Smith SM	Nat Neurosci	0.12		1e-12
	rs13107325	IDP dMRI TBSS L1 Cerebral peduncle R	GCST90004089	33875891	Smith SM	Nat Neurosci	0.137		1e-12
	rs7396827	Appendicular lean mass	GCST90000025	33097823	Pei YF	Commun Biol	0.0136		1e-12
	rs13107325	Lateral thalamic nuclei volume	GCST012008	34006833	Elvsashagen T	Nat Commun	0.113293		1e-12
	rs11693031	Life satisfaction	GCST007337	30643256	Baselmans BML	Nat Genet	0.00921939		1e-12
	rs3793577	Positive affect	GCST007338	30643256	Baselmans BML	Nat Genet	0.00809184		1e-12
	rs35039375	CAMSIS occupational score (MTAG)	GCST90492678	39715877	Akimova ET	Nat Hum Behav	0.0210844		1e-12
	rs11599236	Pain (pleiotropy)	GCST90104572	37844115	Mocci E	PLoS Genet	0.017		1e-12
	rs6857	Memory decline in impaired cognition	GCST90448452	37984853	Eissman JM	Alzheimers Dement	0.040776		1e-12
	rs13107325	Heparan-sulfate 6-O-sulfotransferase 1 levels	GCST90247934	34648354	Pietzner M	Science	0.181		1e-12
	rs13107325	Total concentration of lipoprotein particles (UKB data field 23427)	GCST90269524	36764567	Davyson E	Biol Psychiatry	0.0602993		1e-12
	rs13107325	Anterior thalamic nuclei volume	GCST012005	34006833	Elvsashagen T	Nat Commun	0.113983		9e-13
	rs7805419	Well-being spectrum (multivariate analysis)	GCST007341	30643256	Baselmans BML	Nat Genet	0.00666194		9e-13
	rs34811474	heart rate (HR, maximum, inv-normal transformed)	GCST90476334	39024449	Verma A	Science	0.0217		9e-13
	rs6857	Vacuolar protein sorting-associated protein 4A levels	GCST90421513	39528825	Western D	Nat Genet	0.182		8e-13
	rs13107325	Waist-to-hip ratio adjusted for BMI	GCST90020025	34021172	Christakoudi S	Sci Rep	0.0387088		8e-13
	rs2105841	Well-being spectrum (multivariate analysis)	GCST007341	30643256	Baselmans BML	Nat Genet	0.00676839		8e-13
	rs13107325	height (minimum, inv-normal transformed)	GCST90479636	39024449	Verma A	Science	0.05468		8e-13
	rs13107325	Body fat percentage (adjusted for testosterone and SHBG)	GCST90432179	37867527	Roshandel D	Front Endocrinol (Lausanne)	0.25		8e-13
	rs13107325	Protein kinase C-binding protein NELL1 levels	GCST90248637	34648354	Pietzner M	Science	0.185		8e-13
	rs13107325	triglyceride (minimum, inv-norm transformed)	GCST90480719	39024449	Verma A	Science	0.04291		8e-13
	rs9517313	Neuroticism	GCST005232	29255261	Luciano M	Nat Genet	7.174		7e-13
	rs13107325	wg rh intensity-contrast inferiorparietal	GCST90003834	33875891	Smith SM	Nat Neurosci	0.137		7e-13
	rs13107325	IDP dMRI TBSS L1 Cerebral peduncle L	GCST90004090	33875891	Smith SM	Nat Neurosci	0.138		7e-13
	rs6857	Toll-like receptor 2 levels	GCST90425899	39528825	Western D	Nat Genet	0.1881		7e-13
	rs3793577	Well-being spectrum (multivariate analysis)	GCST007341	30643256	Baselmans BML	Nat Genet	0.00660105		7e-13
	rs3793577	Neuroticism	GCST007339	30643256	Baselmans BML	Nat Genet	0.0105342		7e-13
	rs3793577	Depressive symptoms	GCST007340	30643256	Baselmans BML	Nat Genet	0.00674105		7e-13
	rs10189857	Height	GCST90435412	39134668	Shi S	Nat Genet	0.0126954		7e-13
	rs13107325	Crohn's disease	GCST90446792	37156999	Liu Z	Nat Genet	0.2009		7e-13
	rs11604333	Depressive symptoms	GCST007340	30643256	Baselmans BML	Nat Genet	0.00740863		6e-13
	rs13107325	Obstructive sleep apnea	GCST90274865	36989840	Sofer T	EBioMedicine	1.07301		6e-13
	rs7969719	Fish- and plant-related diet	GCST010142	32066663	Niarchou M	Transl Psychiatry	0.0189213		5e-13
	rs9298995	Neuroticism	GCST005232	29255261	Luciano M	Nat Genet	7.218		5e-13
	rs13107325	aseg lh intensity VentralDC	GCST90003775	33875891	Smith SM	Nat Neurosci	0.138		5e-13
	rs2668196	Kinetochore protein NDC80 homolog levels (NDC80.12730.3.3)	GCST90241713	29875488	Sun BB	Nature	0.23		5e-13
	rs11604333	Neuroticism	GCST007339	30643256	Baselmans BML	Nat Genet	0.0117005		5e-13
	rs11693031	Positive affect	GCST007338	30643256	Baselmans BML	Nat Genet	0.00868146		5e-13
	rs13107325	Pain in limb (PheCode 773)	GCST90476270	39024449	Verma A	Science	0.06286		5e-13
	rs13107325	Cannabis use disorder (MTAG)	GCST90320053	37985822	Levey DF	Nat Genet	0.041		5e-13
	rs13107325	Phospholipids in medium HDL (UKB data field 23567)	GCST90269664	36764567	Davyson E	Biol Psychiatry	0.0607746		5e-13
	rs13107325	Risk-taking tendency (4-domain principal component model)	GCST007323	30643258	Karlsson Linner R	Nat Genet	0.0359132		4e-13
	rs13107325	Schizophrenia	GCST009337	31740837	Lam M	Nat Genet	1.16637		4e-13
	rs13107325	wg rh intensity-contrast parahippocampal	GCST90003842	33875891	Smith SM	Nat Neurosci	0.138		4e-13
	rs11693031	Depressive symptoms	GCST007340	30643256	Baselmans BML	Nat Genet	0.00721731		4e-13
	rs11604333	Well-being spectrum (multivariate analysis)	GCST007341	30643256	Baselmans BML	Nat Genet	0.00714512		4e-13
	rs9517313	Depressive symptoms	GCST007340	30643256	Baselmans BML	Nat Genet	0.00723062		4e-13
	rs9517313	Neuroticism	GCST007339	30643256	Baselmans BML	Nat Genet	0.0113344		4e-13
	rs3759344	Leisure screen time	GCST90104339	36071172	Wang Z	Nat Genet	0.045		4e-13
	rs7969719	Leisure screen time	GCST90104339	36071172	Wang Z	Nat Genet	0.027		4e-13
	rs7107356	Pulse pressure	GCST90132905	35762941	Plotnikov D	Invest Ophthalmol Vis Sci	0.1799		4e-13
	rs78962708	Insomnia	GCST90131901	35835914	Watanabe K	Nat Genet	0.02		4e-13
	rs13107325	Sleep apnea	GCST90479583	39024449	Verma A	Science	0.08036		4e-13
	rs34811474	Weight (minimum, inv-normal transformed)	GCST90476466	39024449	Verma A	Science	0.02368		4e-13
	rs13107325	Intervertebral disc disorders (PheCode 722)	GCST90476237	39024449	Verma A	Science	0.07151		4e-13
	rs13107325	aparc-DKTatlas rh thickness paracentral	GCST90003586	33875891	Smith SM	Nat Neurosci	0.139		3e-13
	rs13107325	aparc-Desikan rh thickness paracentral	GCST90003495	33875891	Smith SM	Nat Neurosci	0.138		3e-13
	rs13107325	wg rh intensity-contrast entorhinal	GCST90003832	33875891	Smith SM	Nat Neurosci	0.138		3e-13
	rs6857	Protein phosphatase 1 regulatory subunit 1A levels	GCST90423046	39528825	Western D	Nat Genet	0.2164		3e-13
	rs2071754	Neuroticism	GCST007339	30643256	Baselmans BML	Nat Genet	0.0140186		3e-13
	rs2071754	Depressive symptoms	GCST007340	30643256	Baselmans BML	Nat Genet	0.00888659		3e-13
	rs11693031	Neuroticism	GCST007339	30643256	Baselmans BML	Nat Genet	0.0113166		3e-13
	rs13107325	Sleep duration (short sleep)	GCST007559	30846698	Dashti HS	Nat Commun	1.078		3e-13
	rs11693031	Well-being spectrum (multivariate analysis)	GCST007341	30643256	Baselmans BML	Nat Genet	0.00712141		3e-13
	rs13107325	Cholesterol to total lipids ratio in very small VLDL	GCST90093029	35213538	Richardson TG	PLoS Biol	0.054294		3e-13
	rs13107325	Ratio of triglycerides to phosphoglycerides	GCST90092983	35213538	Richardson TG	PLoS Biol	0.053297		3e-13
	rs13107325	What is your height? (cm, inv-normal transformed)	GCST90479637	39024449	Verma A	Science	0.06331		3e-13
	rs13107325	Type 2 diabetes with neurological manifestations (PheCode 250.24)	GCST90475676	39024449	Verma A	Science	0.07843		3e-13
	rs13107325	Diaphragmatic hernia (PheCode 550.2)	GCST90476061	39024449	Verma A	Science	0.1281		3e-13
	rs11090039	Irritable bowel syndrome (MTAG)	GCST90277988	37085903	Alemany S	J Transl Med	0.012		3e-13
	rs13107325	Bicarbonate (maximum, inv-norm transformed)	GCST90475145	39024449	Verma A	Science	0.03361		3e-13
	rs13107325	Body mass index	GCST000830	20935630	Speliotes EK	Nat Genet	0.19		2e-13
	rs7107356	Depressed affect	GCST006475	29942085	Nagel M	Nat Genet	0.01703		2e-13
	rs11039149	Feeling miserable	GCST006943	29500382	Nagel M	Nat Commun	7.36		2e-13
	rs784256	Feeling fed-up	GCST006947	29500382	Nagel M	Nat Commun	7.36		2e-13
	rs13107325	aparc-a2009s rh thickness G-oc-temp-med-Lingual	GCST90003698	33875891	Smith SM	Nat Neurosci	0.14		2e-13
	rs13107325	ThalamNuclei rh volume MGN	GCST90002737	33875891	Smith SM	Nat Neurosci	0.14		2e-13
	rs2678897	Self-reported math ability (MTAG)	GCST006569	30038396	Lee JJ	Nat Genet	0.0135		2e-13
	rs716508	Life satisfaction	GCST007337	30643256	Baselmans BML	Nat Genet	0.010253		2e-13
	rs13107325	Waist circumference adjusted for body mass index	GCST90020029	34021172	Christakoudi S	Sci Rep	0.040075		2e-13
	rs13107325	Phospholipid levels in very large HDL	GCST90093012	35213538	Richardson TG	PLoS Biol	0.0522766		2e-13
	rs2149351	Insomnia	GCST90131903	35835914	Watanabe K	Nat Genet	0.01		2e-13
	rs61813324	Weight	GCST90018949	34594039	Sakaue S	Nat Genet	0.0224		2e-13
	rs13107325	Superficial cellulitis and abscess (PheCode 681)	GCST90476165	39024449	Verma A	Science	0.07401		2e-13
	rs10765775	Educational attainment	GCST90105038	35361970	Okbay A	Nat Genet	0.0159004		2e-13
	rs12357890	Triglycerides	GCST90018975	34594039	Sakaue S	Nat Genet	0.0172		2e-13
	rs6131010	Depression	GCST90319327	37464041	Als TD	Nat Med	0.0235017		2e-13
	rs13107325	Diastolic blood pressure	GCST004777	28739976	Wain LV	Hypertension	0.686		1e-13
	rs10789340	Depressive symptoms	GCST005324	29292387	Turley P	Nat Genet	0.0185		1e-13
	rs56403421	Experiencing mood swings	GCST006944	29500382	Nagel M	Nat Commun	7.42		1e-13
	rs35039375	Educational attainment (years of education)	GCST006442	30038396	Lee JJ	Nat Genet	0.0182		1e-13
	rs13107325	wg rh intensity-contrast isthmuscingulate	GCST90003836	33875891	Smith SM	Nat Neurosci	0.141		1e-13
	rs34811474	Highest math class taken (MTAG)	GCST006568	30038396	Lee JJ	Nat Genet	0.015		1e-13
	rs6857	Neurogranin levels	GCST90423238	39528825	Western D	Nat Genet	0.2283		1e-13
	rs2149351	Life satisfaction	GCST007337	30643256	Baselmans BML	Nat Genet	0.0108926		1e-13
	rs2149351	Positive affect	GCST007338	30643256	Baselmans BML	Nat Genet	0.0102206		1e-13
	rs4671459	Positive affect	GCST007338	30643256	Baselmans BML	Nat Genet	0.0107208		1e-13
	rs11599236	Educational attainment (years of education)	GCST006442	30038396	Lee JJ	Nat Genet	0.0106		1e-13
	rs1160545	Leisure screen time	GCST90104339	36071172	Wang Z	Nat Genet	0.029		1e-13
	rs13107325	Fluid intelligence	GCST90448240	38434247	Du X	Research (Wash D C)	0.1269		1e-13
	rs13107325	Free cholesterol to total lipids in very large HDL percentage (UKB data field 23632)	GCST90269729	36764567	Davyson E	Biol Psychiatry	0.0596599		1e-13
	rs4865512	General risk tolerance (MTAG)	GCST007325	30643258	Karlsson Linner R	Nat Genet	0.009		9e-14
	rs13107325	Total lipid levels in very large HDL	GCST90093010	35213538	Richardson TG	PLoS Biol	0.052796		9e-14
	rs7107356	Calcium (maximum, inv-norm transformed)	GCST90475173	39024449	Verma A	Science	0.02356		9e-14
	rs13107325	IDP dMRI TBSS ICVF Anterior limb of internal capsule L	GCST90004344	33875891	Smith SM	Nat Neurosci	0.144		8e-14
	rs13107325	IDP T1 FAST ROIs R caudate	GCST90002550	33875891	Smith SM	Nat Neurosci	0.139		8e-14
	rs297346	Depression	GCST012355	33859377	Thorp JG	Nat Hum Behav	0.0177119		8e-14
	rs13107325	Liver enzyme levels (gamma-glutamyl transferase)	GCST90013407	33972514	Pazoki R	Nat Commun	0.00710285		8e-14
	rs2458167	Life satisfaction	GCST007337	30643256	Baselmans BML	Nat Genet	0.0098099		8e-14
	rs2102341	Well-being spectrum (multivariate analysis)	GCST007341	30643256	Baselmans BML	Nat Genet	0.0074916		8e-14
	rs13107325	Height (maximum, inv-normal transformed)	GCST90479634	39024449	Verma A	Science	0.05871		8e-14
	rs34811474	Weight	GCST90018949	34594039	Sakaue S	Nat Genet	0.0182		8e-14
	rs12357890	Whole body fat mass (UKB data field 23100)	GCST90428121	38538606	Harris BHL	Sci Rep	0.0178607		8e-14
	rs13107325	total cholesterol (maximum, inv-norm transformed)	GCST90480714	39024449	Verma A	Science	0.03884		8e-14
	rs12617870	Leisure screen time	GCST90104339	36071172	Wang Z	Nat Genet	0.026		7e-14
	rs11039149	Depressed affect	GCST006475	29942085	Nagel M	Nat Genet	0.01936		6e-14
	rs13107325	height (mean, inv-normal transformed)	GCST90479635	39024449	Verma A	Science	0.05986		6e-14
	rs13107325	Albumin (maximum, inv-norm transformed)	GCST90479503	39024449	Verma A	Science	0.03789		6e-14
	rs13107325	Albumin (mean, inv-norm transformed)	GCST90479504	39024449	Verma A	Science	0.03822		6e-14
	rs13107325	Cholesterol to total lipids ratio in medium HDL	GCST90092893	35213538	Richardson TG	PLoS Biol	0.0561251		6e-14
	rs12958048	Bipolar disorder or major depressive disorder	GCST010416	31926635	Coleman JRI	Biol Psychiatry	1.04		5e-14
	rs13107325	Left-handedness	GCST90013421	32989287	Cuellar-Partida G	Nat Hum Behav	1.05708		5e-14
	rs171697	Highest math class taken	GCST006574	30038396	Lee JJ	Nat Genet	0.0181		5e-14
	rs198457	Depression	GCST007342	30718901	Howard DM	Nat Neurosci	1.02145		5e-14
	rs4671459	Neuroticism	GCST007339	30643256	Baselmans BML	Nat Genet	0.0139329		5e-14
	rs4671459	Depressive symptoms	GCST007340	30643256	Baselmans BML	Nat Genet	0.00889768		5e-14
	rs4671459	Well-being spectrum (multivariate analysis)	GCST007341	30643256	Baselmans BML	Nat Genet	0.00874377		5e-14
	rs4303732	Leisure screen time	GCST90104339	36071172	Wang Z	Nat Genet	0.027		5e-14
	rs171697	Insomnia	GCST007988	30804565	Jansen PR	Nat Genet	1.06157		4e-14
	rs13107325	aparc-DKTatlas rh thickness pericalcarine	GCST90003590	33875891	Smith SM	Nat Neurosci	0.144		4e-14
	rs13107325	aparc-Desikan rh thickness pericalcarine	GCST90003499	33875891	Smith SM	Nat Neurosci	0.144		4e-14
	rs13107325	BA-exvivo lh thickness BA4a	GCST90003517	33875891	Smith SM	Nat Neurosci	0.144		4e-14
	rs13107325	Alcohol use disorder (consumption score)	GCST012336	33861876	Dao C	Addiction	0.153		4e-14
	rs13107325	Cholesterol levels in very large HDL	GCST90093004	35213538	Richardson TG	PLoS Biol	0.053841		4e-14
	rs13107325	Concentration of very large HDL particles	GCST90093011	35213538	Richardson TG	PLoS Biol	0.0536293		4e-14
	rs13107325	Protein SET levels	GCST90249505	34648354	Pietzner M	Science	0.193		4e-14
	rs13107325	systolic blood pressure (SBP, maximum, inv-normal transformed)	GCST90480705	39024449	Verma A	Science	0.04038		4e-14
	rs13107325	Systolic blood pressure	GCST001227	21909115	Ehret GB	Nature	0.981		3e-14
	rs13107325	BA-exvivo rh thickness BA4a	GCST90003531	33875891	Smith SM	Nat Neurosci	0.145		3e-14
	rs11693031	Depression	GCST012355	33859377	Thorp JG	Nat Hum Behav	0.018689		3e-14
	rs7613360	Noncognitive aspects of educational attainment	GCST90011874	33414549	Demange PA	Nat Genet	0.0552657		3e-14
	rs2458167	Positive affect	GCST007338	30643256	Baselmans BML	Nat Genet	0.00923167		3e-14
	rs2179744	Depressive symptoms	GCST007340	30643256	Baselmans BML	Nat Genet	0.00800676		3e-14
	rs13107325	Alcohol use disorder	GCST008259	30940813	Kranzler HR	Nat Commun	7.6		3e-14
	rs13107325	Alcohol use disorder	GCST008259	30940813	Kranzler HR	Nat Commun	1.1325		3e-14
	rs13107325	Waist-hip index	GCST90020027	34021172	Christakoudi S	Sci Rep	0.0411267		3e-14
	rs198457	Phosphatidylcholine (17:1_18:2) levels	GCST90024260	35668104	Cadby G	Nat Commun	0.217		3e-14
	rs13107325	Concentration of HDL particles (UKB data field 23430)	GCST90269527	36764567	Davyson E	Biol Psychiatry	0.0641545		3e-14
	rs7613360	Insomnia	GCST90131901	35835914	Watanabe K	Nat Genet	0.007		3e-14
	rs13107325	Diastolic blood pressure	GCST006258	27618452	Ehret GB	Nat Genet	0.602		2e-14
	rs7107356	Neuroticism	GCST006476	29942085	Nagel M	Nat Genet	7.643		2e-14
	rs6773869	Anxiety	GCST012354	33859377	Thorp JG	Nat Hum Behav	0.0183036		2e-14
	rs13107325	HAVCR2/TNFRSF1B protein level ratio	GCST90315030	38412862	Suhre K	Cell Genom	0.0990791		2e-14
	rs6857	Neurofilament heavy polypeptide levels	GCST90427988	39528825	Western D	Nat Genet	0.1717		2e-14
	rs12962050	Appendicular lean mass	GCST90000025	33097823	Pei YF	Commun Biol	0.0153		2e-14
	rs13107325	Gastroesophageal reflux disease	GCST90000514	34187846	Ong JS	Gut	0.07		2e-14
	rs9517313	Major depressive disorder	GCST90020227	34045744	Levey DF	Nat Neurosci	0.0214		2e-14
	rs13107325	Triglycerides	GCST90020235	33980691	Martin S	Diabetes	0.029		2e-14
	rs55748329	Positive affect	GCST007338	30643256	Baselmans BML	Nat Genet	0.0127946		2e-14
	rs3785234	Well-being spectrum (multivariate analysis)	GCST007341	30643256	Baselmans BML	Nat Genet	0.00722901		2e-14
	rs2458167	Depressive symptoms	GCST007340	30643256	Baselmans BML	Nat Genet	0.00768173		2e-14
	rs2458167	Neuroticism	GCST007339	30643256	Baselmans BML	Nat Genet	0.0120263		2e-14
	rs2179744	Neuroticism	GCST007339	30643256	Baselmans BML	Nat Genet	0.0125944		2e-14
	rs2458167	Well-being spectrum (multivariate analysis)	GCST007341	30643256	Baselmans BML	Nat Genet	0.00755038		2e-14
	rs7107356	Well-being spectrum (multivariate analysis)	GCST007341	30643256	Baselmans BML	Nat Genet	0.0070112		2e-14
	rs13107325	Total lipids in very large HDL	GCST90302132	38448586	Karjalainen MK	Nature	0.0719		2e-14
	rs9513416	Educational attainment	GCST90105038	35361970	Okbay A	Nat Genet	0.0110922		2e-14
	rs13107325	Gamma glutamyl transferase levels	GCST90428730	38632349	Ghouse J	Nat Genet	0.0074		2e-14
	rs13107325	Calcium (maximum, inv-norm transformed)	GCST90479529	39024449	Verma A	Science	0.04813		2e-14
	rs34811474	Body mass index (BMI, minimum, inv-normal transformed)	GCST90479523	39024449	Verma A	Science	0.03252		2e-14
	rs13107325	Triglycerides to total lipids ratio in small HDL	GCST90092955	35213538	Richardson TG	PLoS Biol	0.0571594		2e-14
	rs10189857	red cell diameter width (RDW, maximum, inv-norm transformed)	GCST90480671	39024449	Verma A	Science	0.01999		2e-14
	rs13107325	triglyceride (maximum, inv-norm transformed)	GCST90480717	39024449	Verma A	Science	0.04675		2e-14
	rs28427480	Well-being spectrum (multivariate analysis)	GCST007341	30643256	Baselmans BML	Nat Genet	0.0118059		1e-14
	rs2149351	Neuroticism	GCST007339	30643256	Baselmans BML	Nat Genet	0.013428		1e-14
	rs4543289	Well-being spectrum (multivariate analysis)	GCST007341	30643256	Baselmans BML	Nat Genet	0.0070996		1e-14
	rs2149351	Depressive symptoms	GCST007340	30643256	Baselmans BML	Nat Genet	0.00852347		1e-14
	rs7991062	Leisure sedentary behaviour (television watching)	GCST010084	32317632	van de Vegte YJ	Nat Commun	0.0177381		9e-15
	rs2678897	Self-reported math ability	GCST006573	30038396	Lee JJ	Nat Genet	0.0155		9e-15
	rs13107325	Cholesteryl esters to total lipids ratio in very small VLDL	GCST90093031	35213538	Richardson TG	PLoS Biol	0.0572357		9e-15
	rs13107325	Total lipids in medium HDL (UKB data field 23566)	GCST90269663	36764567	Davyson E	Biol Psychiatry	0.0647636		9e-15
	rs13107325	Triglycerides to total lipids ratio in IDL	GCST90092842	35213538	Richardson TG	PLoS Biol	0.0586839		8e-15
	rs2149351	Well-being spectrum (multivariate analysis)	GCST007341	30643256	Baselmans BML	Nat Genet	0.00834444		8e-15
	rs10189857	Leisure screen time	GCST90104339	36071172	Wang Z	Nat Genet	0.027		8e-15
	rs6857	Memory decline in normal cognition	GCST90448456	37984853	Eissman JM	Alzheimers Dement	0.012277		8e-15
	rs34811474	Lung function (forced vital capacity)	GCST90244093	36914875	Shrine N	Nat Genet	7.764		8e-15
	rs73405293	Educational attainment	GCST90105038	35361970	Okbay A	Nat Genet	0.0114466		8e-15
	rs13107325	Spinal stenosis of lumbar region (PheCode 720.1)	GCST90480506	39024449	Verma A	Science	0.1208		8e-15
	rs34811474	Educational attainment (MTAG)	GCST006571	30038396	Lee JJ	Nat Genet	0.0126		7e-15
	rs6857	Dual specificity mitogen-activated protein kinase kinase 1 levels	GCST90425510	39528825	Western D	Nat Genet	0.2198		7e-15
	rs2179744	Well-being spectrum (multivariate analysis)	GCST007341	30643256	Baselmans BML	Nat Genet	0.00786327		7e-15
	rs13107325	Low density lipoprotein cholesterol levels	GCST90239658	34887591	Graham SE	Nature	0.0251333		7e-15
	rs13107325	Sleep apnea	GCST90475257	39024449	Verma A	Science	0.08008		7e-15
	rs13107325	Triglyceride levels	GCST010244	32203549	Richardson TG	PLoS Med	0.0295524		6e-15
	rs1362910	Highest math class taken	GCST006574	30038396	Lee JJ	Nat Genet	0.0179		6e-15
	rs716508	Positive affect	GCST007338	30643256	Baselmans BML	Nat Genet	0.0096302		6e-15
	rs6857	Leisure screen time	GCST90104339	36071172	Wang Z	Nat Genet	0.037		6e-15
	rs13107325	high density lipoprotein cholesterol (HDLC, maximum, inv-norm transformed)	GCST90475345	39024449	Verma A	Science	0.1039		5e-15
	rs6857	Transcription elongation factor A protein-like 5 levels	GCST90425019	39528825	Western D	Nat Genet	0.2352		4e-15
	rs10189857	Cognitive aspects of educational attainment	GCST90011875	33414549	Demange PA	Nat Genet	0.0501959		4e-15
	rs3793577	Depression	GCST90319327	37464041	Als TD	Nat Med	0.0220002		4e-15
	rs6776145	mean platelet volume (MPV, minimum, inv-norm transformed)	GCST90479709	39024449	Verma A	Science	0.03294		4e-15
	rs262890	Leisure sedentary behaviour (television watching)	GCST010084	32317632	van de Vegte YJ	Nat Commun	0.0185683		3e-15
	rs13107325	wg lh intensity-contrast entorhinal	GCST90003797	33875891	Smith SM	Nat Neurosci	0.15		3e-15
	rs56403421	Depression	GCST012355	33859377	Thorp JG	Nat Hum Behav	0.0188809		3e-15
	rs12958048	Major depressive disorder (broad)	GCST90328131	38177345	Meng X	Nat Genet	0.0247		3e-15
	rs34811474	Cognitive aspects of educational attainment	GCST90011875	33414549	Demange PA	Nat Genet	0.0604778		3e-15
	rs55748329	Well-being spectrum (multivariate analysis)	GCST007341	30643256	Baselmans BML	Nat Genet	0.0105038		3e-15
	rs13107325	Albumin (maximum, inv-norm transformed)	GCST90475100	39024449	Verma A	Science	0.03546		3e-15
	rs13072536	Heel bone mineral density	GCST006979	30598549	Morris JA	Nat Genet	0.0185976		2e-15
	rs1375561	Cognitive performance (MTAG)	GCST006570	30038396	Lee JJ	Nat Genet	0.0191		2e-15
	rs10189857	Cognitive performance	GCST006572	30038396	Lee JJ	Nat Genet	0.0229		2e-15
	rs13107325	AmygNuclei rh volume Accessory-Basal-nucleus	GCST90002660	33875891	Smith SM	Nat Neurosci	0.151		2e-15
	rs35039375	Daytime nap	GCST011494	33568662	Dashti HS	Nat Commun	0.0118		2e-15
	rs13107325	OMD/SPP1 protein level ratio	GCST90315586	38412862	Suhre K	Cell Genom	0.103862		2e-15
	rs10774909	Life satisfaction	GCST007337	30643256	Baselmans BML	Nat Genet	0.0120049		2e-15
	rs716508	Depressive symptoms	GCST007340	30643256	Baselmans BML	Nat Genet	0.00799238		2e-15
	rs716508	Neuroticism	GCST007339	30643256	Baselmans BML	Nat Genet	0.0125026		2e-15
	rs34811474	Height	GCST90018959	34594039	Sakaue S	Nat Genet	0.0156		2e-15
	rs12357890	Body mass index	GCST90428119	38538606	Harris BHL	Sci Rep	0.0192821		2e-15
	rs13107325	Left-hemisphere limbic network to hippocampus white-matter structural connectivity	GCST90302740	38438384	Wainberg M	Nat Commun	0.125233		2e-15
	rs12521969	Depression	GCST90319327	37464041	Als TD	Nat Med	0.0222967		2e-15
	rs13107325	HDL cholesterol	GCST002223	24097068	Willer CJ	Nat Genet	0.071		1e-15
	rs35039375	Educational attainment (MTAG)	GCST006571	30038396	Lee JJ	Nat Genet	0.0182		1e-15
	rs13107325	wg lh intensity-contrast isthmuscingulate	GCST90003801	33875891	Smith SM	Nat Neurosci	0.152		1e-15
	rs13107325	ThalamNuclei rh volume VAmc	GCST90002747	33875891	Smith SM	Nat Neurosci	0.153		1e-15
	rs34811474	Cognitive performance	GCST006572	30038396	Lee JJ	Nat Genet	0.0276		1e-15
	rs13107325	Alcohol consumption	GCST008757	31358974	Evangelou E	Nat Hum Behav	0.016		1e-15
	rs716508	Well-being spectrum (multivariate analysis)	GCST007341	30643256	Baselmans BML	Nat Genet	0.00787929		1e-15
	rs11599236	Well-being spectrum (multivariate analysis)	GCST007341	30643256	Baselmans BML	Nat Genet	0.00744247		1e-15
	rs7703782	Neuroticism	GCST007339	30643256	Baselmans BML	Nat Genet	0.0178897		1e-15
	rs171697	Well-being spectrum (multivariate analysis)	GCST007341	30643256	Baselmans BML	Nat Genet	0.00777797		1e-15
	rs7703782	Depressive symptoms	GCST007340	30643256	Baselmans BML	Nat Genet	0.0113182		1e-15
	rs13107325	Cholesteryl ester levels in very large HDL	GCST90093006	35213538	Richardson TG	PLoS Biol	0.0563786		1e-15
	rs6857	Type 2 diabetes with neurological manifestations (PheCode 250.24)	GCST90475676	39024449	Verma A	Science	0.06578		1e-15
	rs6857	Conjugated linoleic acid	GCST90301950	38448586	Karjalainen MK	Nature	0.0618		1e-15
	rs13107325	Cholesterol esters in very large HDL	GCST90302128	38448586	Karjalainen MK	Nature	0.0759		1e-15
	rs12357890	Weight	GCST90018949	34594039	Sakaue S	Nat Genet	0.0167		1e-15
	rs13107325	Thoracic or lumbosacral neuritis or radiculitis, unspecified (PheCode 763)	GCST90476268	39024449	Verma A	Science	0.09779		1e-15
	rs13107325	high density lipoprotein cholesterol (HDLC, mean, inv-norm transformed)	GCST90475349	39024449	Verma A	Science	0.1063		1e-15
	rs13107325	Right-hemisphere default mode network to hippocampus white-matter structural connectivity	GCST90302848	38438384	Wainberg M	Nat Commun	0.124226		1e-15
	rs13107325	Serum uric acid levels	GCST90018977	34594039	Sakaue S	Nat Genet	0.031		1e-15
	rs13107325	Phospholipids to total lipids ratio in medium HDL	GCST90092901	35213538	Richardson TG	PLoS Biol	0.059838		1e-15
	rs6857	Aortic aneurysm (PheCode 442.1)	GCST90480203	39024449	Verma A	Science	0.1153		1e-15
	rs600011	Height	GCST90245848	36224396	Yengo L	Nature	0.0057		1e-15
	rs10765775	ISEI occupational score (MTAG)	GCST90492677	39715877	Akimova ET	Nat Hum Behav	0.0130073		9e-16
	rs9671386	Neuroticism	GCST006476	29942085	Nagel M	Nat Genet	8.047		8e-16
	rs13107325	Serum urate levels	GCST90455669	39406924	Major TJ	Nat Genet	0.0367		8e-16
	rs10774909	Positive affect	GCST007338	30643256	Baselmans BML	Nat Genet	0.011295		8e-16
	rs7613360	Intelligence	GCST006250	29942086	Savage JE	Nat Genet	8.072		7e-16
	rs34811474	Intelligence	GCST006250	29942086	Savage JE	Nat Genet	8.068		7e-16
	rs7613360	Leisure screen time	GCST90104339	36071172	Wang Z	Nat Genet	0.032		7e-16
	rs13107325	Phospholipids to total lipids ratio in very small VLDL	GCST90093037	35213538	Richardson TG	PLoS Biol	0.0619694		7e-16
	rs61813324	Body mass index	GCST90428119	38538606	Harris BHL	Sci Rep	0.0287467		7e-16
	rs10765775	SIOPS occupational score (MTAG)	GCST90492679	39715877	Akimova ET	Nat Hum Behav	0.012759		7e-16
	rs6776145	mean platelet volume (MPV, mean, inv-norm transformed)	GCST90479708	39024449	Verma A	Science	0.03473		7e-16
	rs10189857	Intelligence (MTAG)	GCST005316	29326435	Hill WD	Mol Psychiatry	0.0237934		6e-16
	rs13107325	aparc-DKTatlas lh thickness cuneus	GCST90003543	33875891	Smith SM	Nat Neurosci	0.154		6e-16
	rs6857	CMP-N-acetylneuraminate-poly-alpha-2,8-sialyltransferase levels	GCST90426881	39528825	Western D	Nat Genet	0.1995		6e-16
	rs13107325	Albumin (mean, inv-norm transformed)	GCST90475103	39024449	Verma A	Science	0.03645		6e-16
	rs13107325	Back pain (PheCode 760)	GCST90480570	39024449	Verma A	Science	0.07373		6e-16
	rs10774909	Depressive symptoms	GCST007340	30643256	Baselmans BML	Nat Genet	0.00939809		5e-16
	rs10774909	Neuroticism	GCST007339	30643256	Baselmans BML	Nat Genet	0.0147143		5e-16
	rs10774909	Well-being spectrum (multivariate analysis)	GCST007341	30643256	Baselmans BML	Nat Genet	0.00925052		5e-16
	rs13107325	Sphingomyelin levels	GCST90092982	35213538	Richardson TG	PLoS Biol	0.05971		5e-16
	rs61813324	Body mass index	GCST90018947	34594039	Sakaue S	Nat Genet	0.028		5e-16
	rs6857	Baseline memory in impaired cognition	GCST90448434	37984853	Eissman JM	Alzheimers Dement	0.28193		5e-16
	rs34811474	white blood cell count (WBC, maximum, inv-norm transformed)	GCST90476451	39024449	Verma A	Science	0.02612		5e-16
	rs7107356	Systolic blood pressure	GCST007099	27841878	Hoffmann TJ	Nat Genet	0.309		4e-16
	rs13107325	Body mass index	GCST005951	26426971	Winkler TW	PLoS Genet	0.0491977		4e-16
	rs2149351	Depression	GCST012355	33859377	Thorp JG	Nat Hum Behav	0.0215163		4e-16
	rs71658797	Lung adenocarcinoma (conditioned on cigarettes per day)	GCST90455519	39366959	Gorman BR	Nat Commun	1.171		4e-16
	rs3791033	Leisure screen time	GCST90104339	36071172	Wang Z	Nat Genet	0.033		4e-16
	rs13107325	Free cholesterol in very large HDL	GCST90302130	38448586	Karjalainen MK	Nature	0.0764		4e-16
	rs13107325	Concentration of medium HDL particles (UKB data field 23565)	GCST90269662	36764567	Davyson E	Biol Psychiatry	0.0677031		4e-16
	rs13107325	triglyceride (mean, inv-norm transformed)	GCST90480718	39024449	Verma A	Science	0.0517		4e-16
	rs13107325	aparc-Desikan lh thickness cuneus	GCST90003449	33875891	Smith SM	Nat Neurosci	0.156		3e-16
	rs13107325	aparc-Desikan rh thickness lingual	GCST90003491	33875891	Smith SM	Nat Neurosci	0.156		3e-16
	rs13107325	ThalamNuclei lh volume PuI	GCST90002714	33875891	Smith SM	Nat Neurosci	0.156		3e-16
	rs6857	14-3-3 protein beta/alpha (analyte X14156.33) levels	GCST90422506	39528825	Western D	Nat Genet	0.2081		3e-16
	rs45534736	Major depressive disorder	GCST90020227	34045744	Levey DF	Nat Neurosci	0.0503		3e-16
	rs8084280	Life satisfaction	GCST007337	30643256	Baselmans BML	Nat Genet	0.0106935		3e-16
	rs13107325	Spinal stenosis of lumbar region (PheCode 720.1)	GCST90476234	39024449	Verma A	Science	0.1205		3e-16
	rs28458909	Morningness	GCST007983	30804565	Jansen PR	Nat Genet	0.03		2e-16
	rs13107325	aparc-DKTatlas rh thickness lingual	GCST90003582	33875891	Smith SM	Nat Neurosci	0.156		2e-16
	rs71658797	Lung cancer	GCST90455518	39366959	Gorman BR	Nat Commun	1.111		2e-16
	rs262890	Leisure screen time	GCST90104339	36071172	Wang Z	Nat Genet	0.034		2e-16
	rs910187	Insomnia	GCST90131901	35835914	Watanabe K	Nat Genet	0.008		2e-16
	rs6857	Memory decline in normal cognition	GCST90448462	37984853	Eissman JM	Alzheimers Dement	0.013303		2e-16
	rs13107325	Total cholesterol levels in very large HDL	GCST90302126	38448586	Karjalainen MK	Nature	0.0777		2e-16
	rs13107325	Aspartate aminotransferase (AST, minimum, inv-norm transformed)	GCST90479511	39024449	Verma A	Science	0.04464		2e-16
	rs1362910	Body mass index	GCST90255621	36581621	Huang J	Nat Commun	0.0126		2e-16
	rs6857	Baseline memory	GCST90448427	37984853	Eissman JM	Alzheimers Dement	0.109955		2e-16
	rs13107325	Cholesteryl esters in large HDL (UKB data field 23562)	GCST90269659	36764567	Davyson E	Biol Psychiatry	0.0666365		2e-16
	rs13107325	Apolipoprotein A1 levels (UKB data field 23440)	GCST90269537	36764567	Davyson E	Biol Psychiatry	0.0680362		2e-16
	rs10189857	red blood cell count (RBC, maximum, inv-norm transformed)	GCST90476342	39024449	Verma A	Science	0.04681		2e-16
	rs13107325	Red blood cell count	GCST90002363	32888493	Chen MH	Cell	0.029182		1e-16
	rs7107356	Neuroticism	GCST005232	29255261	Luciano M	Nat Genet	8.305		1e-16
	rs13107325	Schizophrenia	GCST006803	29483656	Pardinas AF	Nat Genet	1.17371		1e-16
	rs13107325	Systolic blood pressure	GCST90301695	38459180	Yang ML	Nat Med	0.04		1e-16
	rs13107325	Calcium (maximum, inv-norm transformed)	GCST90475173	39024449	Verma A	Science	0.04708		1e-16
	rs13107325	hematocrit (mean, inv-norm transformed)	GCST90479629	39024449	Verma A	Science	0.04501		9e-17
	rs13107325	Phospholipid levels in medium HDL	GCST90092900	35213538	Richardson TG	PLoS Biol	0.0610888		9e-17
	rs13107325	Bifunctional heparan sulfate N-deacetylase/N-sulfotransferase 1 levels	GCST90248628	34648354	Pietzner M	Science	0.216		9e-17
	rs13107325	Phospholipids in HDL (UKB data field 23414)	GCST90269511	36764567	Davyson E	Biol Psychiatry	0.0678526		9e-17
	rs13107325	General cognitive ability	GCST006269	29844566	Davies G	Nat Commun	8.327		8e-17
	rs8084280	Positive affect	GCST007338	30643256	Baselmans BML	Nat Genet	0.0100553		8e-17
	rs13107325	Free cholesterol to total lipids ratio in very large HDL	GCST90093009	35213538	Richardson TG	PLoS Biol	0.0581901		7e-17
	rs13107325	Mean arterial pressure	GCST90018963	34594039	Sakaue S	Nat Genet	0.0363		7e-17
	rs10491952	Well-being spectrum (multivariate analysis)	GCST007341	30643256	Baselmans BML	Nat Genet	0.00934921		6e-17
	rs13107325	Osteoarthritis	GCST90134288	36411363	McDonald MN	Nat Genet	1.09		6e-17
	rs13107325	Alcohol consumption (drinks per week)	GCST008811	30679032	Brazel DM	Biol Psychiatry	0.0383		5e-17
	rs6773869	Educational attainment (years of education)	GCST006442	30038396	Lee JJ	Nat Genet	0.0122		5e-17
	rs7875078	Educational attainment	GCST90105038	35361970	Okbay A	Nat Genet	0.00880226		5e-17
	rs13107325	What is your weight? (pounds, inv-normal transformed)	GCST90476469	39024449	Verma A	Science	0.04734		5e-17
	rs10189857	red cell diameter width (RDW, mean, inv-norm transformed)	GCST90480672	39024449	Verma A	Science	0.02336		5e-17
	rs34811474	Overweight, obesity and other hyperalimentation (PheCode 278)	GCST90475759	39024449	Verma A	Science	0.03936		4e-17
	rs10765775	CAMSIS occupational score (MTAG)	GCST90492678	39715877	Akimova ET	Nat Hum Behav	0.0147351		4e-17
	rs13107325	Osteoarthrosis, localized, primary (PheCode 740.11)	GCST90480543	39024449	Verma A	Science	0.08874		4e-17
	rs13107325	aparc-a2009s lh thickness G-cuneus	GCST90003613	33875891	Smith SM	Nat Neurosci	0.16		3e-17
	rs13107325	Urate levels	GCST011119	33356394	Gill D	Hypertension	0.0297		3e-17
	rs13107325	Osteoarthritis	GCST90034520	34450027	Boer CG	Cell	1.08145		3e-17
	rs13107325	Free cholesterol in medium HDL (UKB data field 23570)	GCST90269667	36764567	Davyson E	Biol Psychiatry	0.069249		3e-17
	rs13107325	Cholesteryl esters in medium HDL (UKB data field 23569)	GCST90269666	36764567	Davyson E	Biol Psychiatry	0.0704255		3e-17
	rs13107325	Morbid obesity (PheCode 278.11)	GCST90479951	39024449	Verma A	Science	0.1153		3e-17
	rs13107325	Diastolic blood pressure	GCST001228	21909115	Ehret GB	Nature	0.684		2e-17
	rs3791033	Educational attainment (years of education)	GCST006442	30038396	Lee JJ	Nat Genet	0.0136		2e-17
	rs9423279	Smoking initiation (ever regular vs never regular) (MTAG)	GCST007468	30643251	Liu M	Nat Genet	0.0102363		2e-17
	rs13107325	Height	GCST90018959	34594039	Sakaue S	Nat Genet	0.0266		2e-17
	rs13107325	Total concentration of lipoprotein particles	GCST90092990	35213538	Richardson TG	PLoS Biol	0.063093		2e-17
	rs6857	Baseline memory	GCST90448433	37984853	Eissman JM	Alzheimers Dement	0.117697		2e-17
	rs13107325	Cholesterol in medium HDL (UKB data field 23568)	GCST90269665	36764567	Davyson E	Biol Psychiatry	0.0705141		2e-17
	rs13107325	Systolic blood pressure	GCST007267	30578418	Giri A	Nat Genet	0.5532		1e-17
	rs6857	Protein lin-7 homolog B (analyte X15612.5) levels	GCST90422760	39528825	Western D	Nat Genet	0.2568		1e-17
	rs2302832	Well-being spectrum (multivariate analysis)	GCST007341	30643256	Baselmans BML	Nat Genet	0.00788676		1e-17
	rs13107325	Insomnia	GCST90131903	35835914	Watanabe K	Nat Genet	0.019		1e-17
	rs13107325	hemoglobin (mean, inv-norm transformed)	GCST90475376	39024449	Verma A	Science	0.03841		1e-17
	rs13107325	Free cholesterol to total lipids in medium HDL percentage (UKB data field 23642)	GCST90269739	36764567	Davyson E	Biol Psychiatry	0.0689706		1e-17
	rs1329572	Depression	GCST90319327	37464041	Als TD	Nat Med	0.0248051		1e-17
	rs7107356	systolic blood pressure (SBP, maximum, inv-normal transformed)	GCST90480705	39024449	Verma A	Science	0.02124		1e-17
	rs13107325	Triglyceride to HDL cholesterol ratio	GCST90295951	38200128	Oliveri A	Nat Genet	0.0595		9e-18
	rs6857	Alzheimer's disease	GCST004246	28183528	Jun GR	Alzheimers Dement	3.22		7e-18
	rs13107325	Total lipids in HDL (UKB data field 23426)	GCST90269523	36764567	Davyson E	Biol Psychiatry	0.0700924		6e-18
	rs10789340	Depression	GCST90058037	34586374	Giannakopoulou O	JAMA Psychiatry	0.0136684		5e-18
	rs13107325	Height	GCST90435412	39134668	Shi S	Nat Genet	0.0286234		5e-18
	rs13107325	Free cholesterol in HDL (UKB data field 23422)	GCST90269519	36764567	Davyson E	Biol Psychiatry	0.0695127		5e-18
	rs13107325	ThalamNuclei lh volume VAmc	GCST90002723	33875891	Smith SM	Nat Neurosci	0.165		4e-18
	rs13107325	Lateral nucleus volume	GCST90310218	37391117	Mufford MS	Biol Psychiatry	5.968		4e-18
	rs13107325	total cholesterol (mean, inv-norm transformed)	GCST90480715	39024449	Verma A	Science	0.04585		4e-18
	rs13107325	Intelligence (MTAG)	GCST005316	29326435	Hill WD	Mol Psychiatry	0.050441		3e-18
	rs13107325	Cognitive performance (MTAG)	GCST006570	30038396	Lee JJ	Nat Genet	0.038		3e-18
	rs13107325	IDP dMRI TBSS MO Cerebral peduncle R	GCST90003966	33875891	Smith SM	Nat Neurosci	0.168		3e-18
	rs2149351	Insomnia	GCST90131901	35835914	Watanabe K	Nat Genet	0.009		3e-18
	rs10983783	Insomnia	GCST90131901	35835914	Watanabe K	Nat Genet	0.008		3e-18
	rs13107325	Idiopathic knee osteoarthritis	GCST90297779	37247657	Hollis B	Osteoarthritis Cartilage	1.1		3e-18
	rs13107325	red blood cell count (RBC, maximum, inv-norm transformed)	GCST90480668	39024449	Verma A	Science	0.05207		3e-18
	rs13107325	aparc-Desikan lh thickness lateraloccipital	GCST90003455	33875891	Smith SM	Nat Neurosci	0.166		2e-18
	rs34811474	Cognitive performance (MTAG)	GCST006570	30038396	Lee JJ	Nat Genet	0.0242		2e-18
	rs13107325	Edge-level brain connectivity (multivariate analysis)	GCST90165318	36800424	Sha Z	Sci Adv	8.73825		2e-18
	rs12357890	Adult body size	GCST010988	32376654	Richardson TG	BMJ	0.0121927		2e-18
	rs7107356	Platelet distribution width	GCST90002401	32888494	Vuckovic D	Cell	0.0196857		2e-18
	rs13107325	Educational attainment (years of education)	GCST006442	30038396	Lee JJ	Nat Genet	0.0239		2e-18
	rs13107325	Left-hemisphere limbic network to caudate white-matter structural connectivity	GCST90302737	38438384	Wainberg M	Nat Commun	0.129895		2e-18
	rs13107325	Cortical nucleus volume	GCST90310215	37391117	Mufford MS	Biol Psychiatry	0.6444		2e-18
	rs13107325	Triglyceride to HDL cholesterol ratio	GCST90295950	38200128	Oliveri A	Nat Genet	0.0628		2e-18
	rs13107325	IDP T1 FAST ROIs L cerebellum VI	GCST90002566	33875891	Smith SM	Nat Neurosci	0.164		1e-18
	rs13107325	aseg rh volume Pallidum	GCST90002640	33875891	Smith SM	Nat Neurosci	0.167		1e-18
	rs7010590	Well-being spectrum (multivariate analysis)	GCST007341	30643256	Baselmans BML	Nat Genet	0.00808713		1e-18
	rs13107325	Alcohol use disorder (MTAG)	GCST90296428	37156939	Xu H	Addiction	0.0478908		1e-18
	rs13107325	total cholesterol (minimum, inv-norm transformed)	GCST90480716	39024449	Verma A	Science	0.0445		1e-18
	rs13107325	Alcohol use disorder	GCST010545	32451486	Zhou H	Nat Neurosci	8.864		8e-19
	rs13107325	Osteoarthritis	GCST007093	30664745	Tachmazidou I	Nat Genet	1.1		8e-19
	rs13107325	aparc-DKTatlas lh thickness lateraloccipital	GCST90003549	33875891	Smith SM	Nat Neurosci	0.168		8e-19
	rs13107325	FOLR2/THY1 protein level ratio	GCST90314867	38412862	Suhre K	Cell Genom	0.115753		8e-19
	rs13107325	aparc-DKTatlas rh thickness cuneus	GCST90003574	33875891	Smith SM	Nat Neurosci	0.169		7e-19
	rs11082011	Well-being spectrum (multivariate analysis)	GCST007341	30643256	Baselmans BML	Nat Genet	0.00862114		7e-19
	rs13107325	Argininate levels	GCST90199900	36635386	Chen Y	Nat Genet	0.253074		7e-19
	rs34811474	Obesity (PheCode 278.1)	GCST90475762	39024449	Verma A	Science	0.04091		6e-19
	rs171697	Educational attainment (years of education)	GCST006442	30038396	Lee JJ	Nat Genet	0.0133		5e-19
	rs13107325	aparc-Desikan rh thickness cuneus	GCST90003483	33875891	Smith SM	Nat Neurosci	0.169		5e-19
	rs13107325	Homoarginine levels	GCST90245247	36357675	Surendran P	Nat Med	0.169703		5e-19
	rs13107325	Waist-to-hip ratio adjusted for BMI	GCST008995	30239722	Pulit SL	Hum Mol Genet	0.0306		4e-19
	rs13107325	Waist-to-hip ratio adjusted for BMI	GCST008994	30239722	Pulit SL	Hum Mol Genet	0.0306		4e-19
	rs13107325	IDP dMRI TBSS MO Cerebral peduncle L	GCST90003967	33875891	Smith SM	Nat Neurosci	0.172		4e-19
	rs13107325	Average diameter for HDL particles	GCST90092828	35213538	Richardson TG	PLoS Biol	0.0621989		4e-19
	rs13107325	Concentration of HDL particles	GCST90092826	35213538	Richardson TG	PLoS Biol	0.066025		4e-19
	rs13107325	Total lipid levels in medium HDL	GCST90092898	35213538	Richardson TG	PLoS Biol	0.0652315		4e-19
	rs13107325	Osteoarthrosis NOS (PheCode 740.9)	GCST90480545	39024449	Verma A	Science	0.08607		4e-19
	rs6857	Predicted visceral adipose tissue	GCST008744	31501611	Karlsson T	Nat Med	0.0295161		3e-19
	rs13107325	aparc-Desikan rh thickness lateraloccipital	GCST90003489	33875891	Smith SM	Nat Neurosci	0.171		3e-19
	rs13107325	AmygNuclei lh volume Cortical-nucleus	GCST90002654	33875891	Smith SM	Nat Neurosci	0.17		3e-19
	rs6857	Disks large homolog 2 levels	GCST90423604	39528825	Western D	Nat Genet	0.2626		3e-19
	rs8084280	Neuroticism	GCST007339	30643256	Baselmans BML	Nat Genet	0.0131741		3e-19
	rs8084280	Depressive symptoms	GCST007340	30643256	Baselmans BML	Nat Genet	0.00841887		3e-19
	rs8084280	Well-being spectrum (multivariate analysis)	GCST007341	30643256	Baselmans BML	Nat Genet	0.00822903		3e-19
	rs13107325	Back pain (PheCode 760)	GCST90476266	39024449	Verma A	Science	0.07077		3e-19
	rs13107325	Obstructive sleep apnea (PheCode 327.32)	GCST90479998	39024449	Verma A	Science	0.08319		3e-19
	rs2668196	Educational attainment	GCST90105038	35361970	Okbay A	Nat Genet	0.011857		3e-19
	rs13107325	BA-exvivo lh thickness V2	GCST90003523	33875891	Smith SM	Nat Neurosci	0.171		2e-19
	rs13107325	IDP T1 FAST ROIs R cerebellum VI	GCST90002568	33875891	Smith SM	Nat Neurosci	0.168		2e-19
	rs61813324	Adult body size	GCST010988	32376654	Richardson TG	BMJ	0.0182963		2e-19
	rs1691471	Moderate-to-vigorous intensity physical activity during leisure time	GCST90104341	36071172	Wang Z	Nat Genet	0.038		2e-19
	rs13107325	Albumin levels	GCST90027079	34321204	Harrison S	Sci Adv	0.21		2e-19
	rs13107325	Calcium (minimum, inv-norm transformed)	GCST90479531	39024449	Verma A	Science	0.05145		2e-19
	rs13107325	Red blood cell count	GCST90018971	34594039	Sakaue S	Nat Genet	0.0349		2e-19
	rs13107325	Cholesteryl esters in HDL (UKB data field 23418)	GCST90269515	36764567	Davyson E	Biol Psychiatry	0.0735194		2e-19
	rs13107325	HDL cholesterol levels (UKB data field 23406)	GCST90269503	36764567	Davyson E	Biol Psychiatry	0.0732333		2e-19
	rs13107325	Aspartate aminotransferase (AST, mean, inv-norm transformed)	GCST90475121	39024449	Verma A	Science	0.04268		2e-19
	rs13107325	aparc-DKTatlas rh thickness lateraloccipital	GCST90003580	33875891	Smith SM	Nat Neurosci	0.172		1e-19
	rs13107325	wg lh intensity-contrast precuneus	GCST90003816	33875891	Smith SM	Nat Neurosci	0.172		1e-19
	rs2964252	Educational attainment	GCST90105038	35361970	Okbay A	Nat Genet	0.010242		1e-19
	rs34811474	Body mass index (BMI, mean, inv-normal transformed)	GCST90479522	39024449	Verma A	Science	0.04188		1e-19
	rs13107325	Cyclic AMP-dependent transcription factor ATF-6 alpha levels	GCST90246610	34648354	Pietzner M	Science	0.214		1e-19
	rs2398144	Insomnia	GCST90131901	35835914	Watanabe K	Nat Genet	0.009		9e-20
	rs6857	Memory decline	GCST90448445	37984853	Eissman JM	Alzheimers Dement	0.016083		7e-20
	rs71658797	Predicted visceral adipose tissue	GCST008744	31501611	Karlsson T	Nat Med	0.0347011		5e-20
	rs6857	Transcription elongation factor A protein-like 3 levels	GCST90423391	39528825	Western D	Nat Genet	0.2779		5e-20
	rs13107325	hemoglobin (maximum, inv-norm transformed)	GCST90479638	39024449	Verma A	Science	0.04914		5e-20
	rs13107325	Systolic blood pressure	GCST90435415	39134668	Shi S	Nat Genet	0.0337247		5e-20
	rs13107325	Male-pattern baldness	GCST007020	30573740	Yap CX	Nat Commun	0.0535076		4e-20
	rs71658797	Body fat percentage (adjusted for testosterone and SHBG)	GCST90432180	37867527	Roshandel D	Front Endocrinol (Lausanne)	0.29		4e-20
	rs55657917	Experiencing mood swings	GCST006944	29500382	Nagel M	Nat Commun	9.23		3e-20
	rs13107325	X-12339 levels	GCST90245539	36357675	Surendran P	Nat Med	0.177429		3e-20
	rs61813324	Body mass index	GCST90435413	39134668	Shi S	Nat Genet	0.0278987		3e-20
	rs34811474	white blood cell count (WBC, mean, inv-norm transformed)	GCST90476454	39024449	Verma A	Science	0.03076		3e-20
	rs301806	Allergic disease (asthma, hay fever or eczema)	GCST005038	29083406	Ferreira MA	Nat Genet	1.048		2e-20
	rs6857	Cerebral amyloid deposition (PET imaging)	GCST006904	30361487	Yan Q	Mol Psychiatry	0.15		2e-20
	rs13107325	IDP dMRI TBSS OD Anterior limb of internal capsule L	GCST90004419	33875891	Smith SM	Nat Neurosci	0.178		2e-20
	rs6857	Memory decline	GCST90448451	37984853	Eissman JM	Alzheimers Dement	0.016525		2e-20
	rs13107325	Osteoarthrosis, localized, primary (PheCode 740.11)	GCST90476255	39024449	Verma A	Science	0.09251		2e-20
	rs13107325	Lateral nucleus volume	GCST90310227	37391117	Mufford MS	Biol Psychiatry	5.993		2e-20
	rs13107325	Osteoarthritis, localized (PheCode 740.1)	GCST90480544	39024449	Verma A	Science	0.08925		1e-20
	rs13107325	Diastolic blood pressure	GCST90301700	38459180	Yang ML	Nat Med	0.06		9e-21
	rs13107325	Osteoarthrosis (PheCode 740)	GCST90480546	39024449	Verma A	Science	0.08559		9e-21
	rs13107325	Sleep apnea	GCST90479999	39024449	Verma A	Science	0.08481		8e-21
	rs13107325	triglyceride (minimum, inv-norm transformed)	GCST90476439	39024449	Verma A	Science	0.0466		8e-21
	rs13107325	systolic blood pressure (SBP, mean, inv-normal transformed)	GCST90480706	39024449	Verma A	Science	0.05235		7e-21
	rs13107325	High density lipoprotein cholesterol levels	GCST007140	29507422	Hoffmann TJ	Nat Genet	0.067		6e-21
	rs10189857	Leisure sedentary behaviour (television watching)	GCST010084	32317632	van de Vegte YJ	Nat Commun	0.020463		6e-21
	rs13107325	wg rh intensity-contrast precuneus	GCST90003851	33875891	Smith SM	Nat Neurosci	0.178		6e-21
	rs13107325	Concentration of medium HDL particles	GCST90092899	35213538	Richardson TG	PLoS Biol	0.0682079		5e-21
	rs11082011	Neurociticism	GCST006940	29500382	Nagel M	Nat Commun	9.42		4e-21
	rs13107325	IDP T1 FAST ROIs L cerebellum V	GCST90002564	33875891	Smith SM	Nat Neurosci	0.175		4e-21
	rs13107325	Alcoholism (PheCode 317.1)	GCST90480767	39024449	Verma A	Science	0.1191		4e-21
	rs6857	Cerebral amyloid angiopathy	GCST002588	25188341	Beecham GW	PLoS Genet	0.6708		3e-21
	rs13107325	Body mass index	GCST006368	30108127	Hoffmann TJ	Genetics	0.051		3e-21
	rs13107325	hematocrit (maximum, inv-norm transformed)	GCST90479628	39024449	Verma A	Science	0.05248		3e-21
	rs13107325	Total cholesterol levels	GCST90018974	34594039	Sakaue S	Nat Genet	0.0418		3e-21
	rs13107325	Cortical nucleus volume	GCST90310228	37391117	Mufford MS	Biol Psychiatry	0.6511		3e-21
	rs13107325	Systolic blood pressure	GCST007099	27841878	Hoffmann TJ	Nat Genet	0.719		2e-21
	rs13107325	Intelligence	GCST006250	29942086	Savage JE	Nat Genet	9.494		2e-21
	rs2398144	Morningness	GCST007983	30804565	Jansen PR	Nat Genet	0.021		2e-21
	rs7613360	Smoking cessation	GCST90243980	36477530	Saunders GRB	Nature	0.0129		2e-21
	rs13107325	aparc-a2009s rh thickness G-cuneus	GCST90003687	33875891	Smith SM	Nat Neurosci	0.181		1e-21
	rs171697	Highest math class taken (MTAG)	GCST006568	30038396	Lee JJ	Nat Genet	0.0168		1e-21
	rs13107325	Diastolic blood pressure	GCST90018952	34594039	Sakaue S	Nat Genet	0.0432		1e-21
	rs34811474	Height	GCST90435412	39134668	Shi S	Nat Genet	0.0197443		8e-22
	rs13107325	Apolipoprotein A1 levels	GCST90092808	35213538	Richardson TG	PLoS Biol	0.0692251		7e-22
	rs13107325	High density lipoprotein cholesterol levels	GCST007140	29507422	Hoffmann TJ	Nat Genet	0.067		6e-22
	rs3793577	Depression	GCST007342	30718901	Howard DM	Nat Neurosci	1.02145		6e-22
	rs13107325	Cholesteryl ester levels in large HDL	GCST90092846	35213538	Richardson TG	PLoS Biol	0.0670132		6e-22
	rs13107325	Free cholesterol levels in large HDL	GCST90092848	35213538	Richardson TG	PLoS Biol	0.0665832		5e-22
	rs7613360	Smoking cessation	GCST90243988	36477530	Saunders GRB	Nature	0.0119		5e-22
	rs6857	Body mass index	GCST90301650	37280435	Hawkes G	Diabetologia	0.0250844		5e-22
	rs34811474	Body mass index (BMI, maximum, inv-normal transformed)	GCST90479521	39024449	Verma A	Science	0.04524		5e-22
	rs13107325	Phospholipid levels in HDL	GCST90092827	35213538	Richardson TG	PLoS Biol	0.0687325		4e-22
	rs13107325	Cholesterol levels in large HDL	GCST90092844	35213538	Richardson TG	PLoS Biol	0.0671483		4e-22
	rs6857	Retinol dehydrogenase 16 levels	GCST90249269	34648354	Pietzner M	Science	0.177		4e-22
	rs13107325	BA-exvivo rh thickness V1	GCST90003536	33875891	Smith SM	Nat Neurosci	0.184		3e-22
	rs13107325	QC SWI-to-T1 linear alignment discrepancy	GCST90006352	33875891	Smith SM	Nat Neurosci	0.192		3e-22
	rs13107325	Alcohol use disorder	GCST90301659	37282553	Kember RL	Am J Psychiatry	9.703		3e-22
	rs13107325	Alcohol consumption (drinks per week)	GCST007461	30643251	Liu M	Nat Genet	0.0275045		2e-22
	rs7615206	Leisure screen time	GCST90104339	36071172	Wang Z	Nat Genet	0.035		2e-22
	rs13107325	Cholesteryl ester levels in medium HDL	GCST90092894	35213538	Richardson TG	PLoS Biol	0.0708212		2e-22
	rs4303732	Body mass index (MTAG)	GCST90179150	36376304	Koskeridis F	Nat Commun	0.016996		2e-22
	rs171697	Educational attainment (MTAG)	GCST006571	30038396	Lee JJ	Nat Genet	0.0137		1e-22
	rs13107325	aparc-a2009s rh thickness Pole-occipital	GCST90003718	33875891	Smith SM	Nat Neurosci	0.186		1e-22
	rs13107325	BA-exvivo rh thickness V2	GCST90003537	33875891	Smith SM	Nat Neurosci	0.186		1e-22
	rs483143	Well-being spectrum (multivariate analysis)	GCST007341	30643256	Baselmans BML	Nat Genet	0.0140019		1e-22
	rs13107325	Cholesterol levels in medium HDL	GCST90092892	35213538	Richardson TG	PLoS Biol	0.0710526		1e-22
	rs13107325	systolic blood pressure (SBP, maximum, inv-normal transformed)	GCST90476400	39024449	Verma A	Science	0.04259		1e-22
	rs13107325	Calcium (mean, inv-norm transformed)	GCST90479530	39024449	Verma A	Science	0.06008		9e-23
	rs13107325	Free cholesterol levels in medium HDL	GCST90092896	35213538	Richardson TG	PLoS Biol	0.0703087		9e-23
	rs13107325	diastolic blood pressure (DBP, minimum, inv-normal transformed)	GCST90479582	39024449	Verma A	Science	0.04705		8e-23
	rs13107325	Alcohol use disorder	GCST90301660	37282553	Kember RL	Am J Psychiatry	0.8773		8e-23
	rs13107325	total cholesterol (minimum, inv-norm transformed)	GCST90476427	39024449	Verma A	Science	0.04377		8e-23
	rs13107325	total cholesterol (mean, inv-norm transformed)	GCST90476424	39024449	Verma A	Science	0.04497		7e-23
	rs7107356	Diastolic blood pressure	GCST90132904	35762941	Plotnikov D	Invest Ophthalmol Vis Sci	0.2045		7e-23
	rs13107325	Cognitive aspects of educational attainment	GCST90011875	33414549	Demange PA	Nat Genet	0.115778		6e-23
	rs13107325	aseg rh intensity Cerebellum-Cortex	GCST90003781	33875891	Smith SM	Nat Neurosci	0.188		4e-23
	rs13107325	Hand grip strength	GCST005829	29691431	Tikkanen E	Sci Rep	0.006		4e-23
	rs11082011	Neuroticism	GCST006476	29942085	Nagel M	Nat Genet	9.949		3e-23
	rs6857	14-3-3 protein zeta/delta levels	GCST90426527	39528825	Western D	Nat Genet	0.2533		3e-23
	rs13107325	Schizophrenia	GCST90128471	35396580	Trubetskoy V	Nature	0.85095		3e-23
	rs1375561	Body mass index	GCST90255621	36581621	Huang J	Nat Commun	0.0152		3e-23
	rs13107325	Total lipid levels in large HDL	GCST90092850	35213538	Richardson TG	PLoS Biol	0.0689495		2e-23
	rs13107325	Concentration of large HDL particles	GCST90092851	35213538	Richardson TG	PLoS Biol	0.0688612		2e-23
	rs13107325	Alcohol consumption (drinks per week) (MTAG)	GCST007472	30643251	Liu M	Nat Genet	0.0256461		1e-23
	rs13107325	Cognitive performance	GCST006572	30038396	Lee JJ	Nat Genet	0.0543		1e-23
	rs13107325	Phospholipid levels in large HDL	GCST90092852	35213538	Richardson TG	PLoS Biol	0.0694866		1e-23
	rs13107325	Morbid obesity (PheCode 278.11)	GCST90475765	39024449	Verma A	Science	0.1158		1e-23
	rs13107325	Calcium (minimum, inv-norm transformed)	GCST90475179	39024449	Verma A	Science	0.05417		1e-23
	rs34811474	Weight (mean, inv-normal transformed)	GCST90476463	39024449	Verma A	Science	0.03384		1e-23
	rs13107325	Insomnia	GCST90131901	35835914	Watanabe K	Nat Genet	0.017		7e-24
	rs13107325	Walking pace	GCST011122	33128006	Timmins IR	Commun Biol	0.024021		6e-24
	rs13107325	Total lipid levels in HDL	GCST90092825	35213538	Richardson TG	PLoS Biol	0.071311		6e-24
	rs6857	Memory decline	GCST90448454	37984853	Eissman JM	Alzheimers Dement	0.01549		5e-24
	rs13107325	ANPEP/NT5E protein level ratio	GCST90313274	38412862	Suhre K	Cell Genom	0.133441		4e-24
	rs28427480	Hip circumference adjusted for BMI	GCST012227	34021172	Christakoudi S	Sci Rep	0.0530813		4e-24
	rs13107325	Hematocrit	GCST90018960	34594039	Sakaue S	Nat Genet	0.0375		4e-24
	rs61813324	Body mass index (MTAG)	GCST90179150	36376304	Koskeridis F	Nat Commun	0.030992		4e-24
	rs61813324	Body mass index	GCST009003	30239722	Pulit SL	Hum Mol Genet	0.0289		3e-24
	rs61813324	Body mass index	GCST009004	30239722	Pulit SL	Hum Mol Genet	0.0289		3e-24
	rs61813324	Body mass index	GCST009001	30239722	Pulit SL	Hum Mol Genet	0.0289		3e-24
	rs61813324	Body mass index	GCST90301650	37280435	Hawkes G	Diabetologia	0.0284463		3e-24
	rs13107325	Hemoglobin levels	GCST010083	32327693	Oskarsson GR	Commun Biol	0.048		2e-24
	rs13107325	Educational attainment (MTAG)	GCST006571	30038396	Lee JJ	Nat Genet	0.0259		2e-24
	rs34811474	Adult body size	GCST010988	32376654	Richardson TG	BMJ	0.0165964		2e-24
	rs13107325	Vertex-wise cortical surface area	GCST90095130	34910505	van der Meer D	Sci Adv	10.21		2e-24
	rs13107325	Alcohol consumption (drinks per week)	GCST007328	30643258	Karlsson Linner R	Nat Genet	0.0435775		1e-24
	rs13107325	Free cholesterol levels in HDL	GCST90092824	35213538	Richardson TG	PLoS Biol	0.0715063		1e-24
	rs13107325	Aspartate aminotransferase (AST, minimum, inv-norm transformed)	GCST90475124	39024449	Verma A	Science	0.0485		1e-24
	rs1375561	Body mass index (MTAG)	GCST90179150	36376304	Koskeridis F	Nat Commun	0.017446		9e-25
	rs13107325	Free cholesterol to total lipids ratio in medium HDL	GCST90092897	35213538	Richardson TG	PLoS Biol	0.0716693		9e-25
	rs13107325	Osteoarthrosis NOS (PheCode 740.9)	GCST90476256	39024449	Verma A	Science	0.08494		6e-25
	rs13107325	Hemoglobin	GCST90018957	34594039	Sakaue S	Nat Genet	0.0373		4e-25
	rs13107325	Myelin protein P0 levels	GCST90248559	34648354	Pietzner M	Science	0.238		3e-25
	rs13107325	red blood cell count (RBC, maximum, inv-norm transformed)	GCST90476345	39024449	Verma A	Science	0.04844		3e-25
	rs13107325	IDP T1 FAST ROIs brain stem	GCST90002561	33875891	Smith SM	Nat Neurosci	0.194		2e-25
	rs28427480	Anxiety	GCST012354	33859377	Thorp JG	Nat Hum Behav	0.0406302		1e-25
	rs13107325	Alcohol use disorder (consumption score)	GCST008258	30940813	Kranzler HR	Nat Commun	0.1034		1e-25
	rs34811474	Height (maximum, inv-normal transformed)	GCST90475359	39024449	Verma A	Science	0.03424		1e-25
	rs13107325	Weight (maximum, inv-normal transformed)	GCST90480726	39024449	Verma A	Science	0.07594		1e-25
	rs10189857	SIOPS occupational score (MTAG)	GCST90492679	39715877	Akimova ET	Nat Hum Behav	0.0162079		9e-26
	rs10189857	ISEI occupational score (MTAG)	GCST90492677	39715877	Akimova ET	Nat Hum Behav	0.0166115		9e-26
	rs71658797	Educational attainment	GCST90105038	35361970	Okbay A	Nat Genet	0.0174527		9e-26
	rs71658797	Body mass index	GCST90428119	38538606	Harris BHL	Sci Rep	0.0389024		8e-26
	rs13107325	Accessory basal nucleus volume	GCST90310213	37391117	Mufford MS	Biol Psychiatry	3.538		8e-26
	rs6857	Body mass index	GCST009003	30239722	Pulit SL	Hum Mol Genet	0.0246		6e-26
	rs6857	Body mass index	GCST009004	30239722	Pulit SL	Hum Mol Genet	0.0246		6e-26
	rs71658797	Body fat percentage	GCST90020232	33980691	Martin S	Diabetes	0.024		6e-26
	rs6589377	Depressive symptoms	GCST007340	30643256	Baselmans BML	Nat Genet	0.0102439		5e-26
	rs13107325	Cholesteryl ester levels in HDL	GCST90092823	35213538	Richardson TG	PLoS Biol	0.0746876		4e-26
	rs6589377	Neuroticism	GCST007339	30643256	Baselmans BML	Nat Genet	0.0160528		4e-26
	rs13107325	Ventromedial occipital thickness (unadjusted for global measures)	GCST90271813	36893272	Makowski C	Proc Natl Acad Sci U S A	0.1467		4e-26
	rs13107325	HDL cholesterol levels	GCST90092822	35213538	Richardson TG	PLoS Biol	0.0745959		3e-26
	rs13107325	Obesity (PheCode 278.1)	GCST90479952	39024449	Verma A	Science	0.1019		2e-26
	rs13107325	Alcohol-related disorders (PheCode 317)	GCST90480768	39024449	Verma A	Science	0.1225		2e-26
	rs6857	Memory decline	GCST90448460	37984853	Eissman JM	Alzheimers Dement	0.016811		1e-26
	rs34811474	Body mass index	GCST90428119	38538606	Harris BHL	Sci Rep	0.0305178		1e-26
	rs7107356	Systolic blood pressure	GCST90301695	38459180	Yang ML	Nat Med	0.02		7e-27
	rs13107325	triglyceride (maximum, inv-norm transformed)	GCST90476431	39024449	Verma A	Science	0.05285		7e-27
	rs13107325	IDP T1 FAST ROIs V cerebellum VIIIa	GCST90002579	33875891	Smith SM	Nat Neurosci	0.2		6e-27
	rs10189857	CAMSIS occupational score (MTAG)	GCST90492678	39715877	Akimova ET	Nat Hum Behav	0.0184295		5e-27
	rs7703782	Metabolic syndrome	GCST90444487	39349817	Park S	Nat Genet	0.0206628		3e-27
	rs61813324	Body mass index	GCST90255621	36581621	Huang J	Nat Commun	0.0265		3e-27
	rs6857	Neuritic plaque	GCST002592	25188341	Beecham GW	PLoS Genet	1.2932		2e-27
	rs13107325	Triglyceride levels	GCST90239664	34887591	Graham SE	Nature	0.0372865		2e-27
	rs10189857	Cognitive performance (MTAG)	GCST006570	30038396	Lee JJ	Nat Genet	0.0252		1e-27
	rs13107325	Calcium (mean, inv-norm transformed)	GCST90475176	39024449	Verma A	Science	0.06136		1e-27
	rs34811474	Body mass index (BMI, minimum, inv-normal transformed)	GCST90475159	39024449	Verma A	Science	0.03599		1e-27
	rs13107325	Obstructive sleep apnea (PheCode 327.32)	GCST90475825	39024449	Verma A	Science	0.08777		1e-27
	rs13107325	hemoglobin (maximum, inv-norm transformed)	GCST90475372	39024449	Verma A	Science	0.04919		6e-28
	rs4651205	Drinks per week	GCST90243989	36477530	Saunders GRB	Nature	0.0102		5e-28
	rs6857	Metabolic syndrome	GCST90444487	39349817	Park S	Nat Genet	0.0211432		4e-28
	rs13107325	Overweight, obesity and other hyperalimentation (PheCode 278)	GCST90479955	39024449	Verma A	Science	0.1028		4e-28
	rs13107325	aseg lh intensity Cerebellum-Cortex	GCST90003767	33875891	Smith SM	Nat Neurosci	0.209		3e-28
	rs13107325	IDP T1 FAST ROIs L cerebellum I-IV	GCST90002562	33875891	Smith SM	Nat Neurosci	0.205		3e-28
	rs13107325	Adult body size	GCST010988	32376654	Richardson TG	BMJ	0.0287138		3e-28
	rs13107325	Body fat percentage	GCST90020232	33980691	Martin S	Diabetes	0.031		3e-28
	rs13107325	IDP SWI T2star left caudate	GCST90003865	33875891	Smith SM	Nat Neurosci	0.216		2e-28
	rs10189857	Highest math class taken (MTAG)	GCST006568	30038396	Lee JJ	Nat Genet	0.0185		1e-28
	rs9592461	Depression	GCST007342	30718901	Howard DM	Nat Neurosci	1.025		1e-28
	rs13107325	diastolic blood pressure (DBP, maximum, inv-normal transformed)	GCST90479580	39024449	Verma A	Science	0.05912		1e-28
	rs13107325	Body mass index	GCST90018947	34594039	Sakaue S	Nat Genet	0.0493		1e-28
	rs13107325	Low-density lipoprotein levels (MTAG)	GCST90179148	36376304	Koskeridis F	Nat Commun	0.02936		9e-29
	rs55657917	Feeling hurt	GCST006951	29500382	Nagel M	Nat Commun	11.16		7e-29
	rs2668196	Short-chain specific acyl-CoA dehydrogenase, mitochondrial levels	GCST90249434	34648354	Pietzner M	Science	0.19		6e-29
	rs34811474	Weight (maximum, inv-normal transformed)	GCST90476460	39024449	Verma A	Science	0.03795		6e-29
	rs10189857	Educational attainment (years of education)	GCST006442	30038396	Lee JJ	Nat Genet	0.0158		5e-29
	rs13107325	Accessory basal nucleus volume	GCST90310224	37391117	Mufford MS	Biol Psychiatry	3.54		4e-29
	rs13107325	Platelet distribution width	GCST90002401	32888494	Vuckovic D	Cell	0.048567		1e-29
	rs13107325	Medial nucleus volume	GCST90310225	37391117	Mufford MS	Biol Psychiatry	1.204		1e-29
	rs13107325	hematocrit (maximum, inv-norm transformed)	GCST90475338	39024449	Verma A	Science	0.05249		4e-30
	rs13107325	IDP T1 FAST ROIs V cerebellum VIIIb	GCST90002582	33875891	Smith SM	Nat Neurosci	0.212		3e-30
	rs34811474	Body mass index	GCST008129	29273807	Turcot V	Nat Genet	0.0244		3e-30
	rs13107325	AmygNuclei lh volume Central-nucleus	GCST90002652	33875891	Smith SM	Nat Neurosci	0.218		2e-30
	rs13107325	Alcohol use disorder (consumption score)	GCST008258	30940813	Kranzler HR	Nat Commun	11.45		2e-30
	rs13107325	IDP dMRI TBSS OD Cerebral peduncle R	GCST90004416	33875891	Smith SM	Nat Neurosci	0.221		1e-30
	rs13107325	IDP SWI T2star right caudate	GCST90003866	33875891	Smith SM	Nat Neurosci	0.225		1e-30
	rs7107356	Systolic blood pressure	GCST90132903	35762941	Plotnikov D	Invest Ophthalmol Vis Sci	0.4134		1e-30
	rs13107325	IDP T1 FAST ROIs R cerebellum VIIIb	GCST90002583	33875891	Smith SM	Nat Neurosci	0.215		7e-31
	rs28458909	Educational attainment	GCST90105038	35361970	Okbay A	Nat Genet	0.0190198		6e-31
	rs71658797	Whole body fat mass (UKB data field 23100)	GCST90428121	38538606	Harris BHL	Sci Rep	0.042166		5e-31
	rs13107325	triglyceride (mean, inv-norm transformed)	GCST90476435	39024449	Verma A	Science	0.05878		4e-31
	rs13107325	IDP dMRI TBSS OD Cerebral peduncle L	GCST90004417	33875891	Smith SM	Nat Neurosci	0.223		3e-31
	rs34811474	height (mean, inv-normal transformed)	GCST90475362	39024449	Verma A	Science	0.03832		3e-31
	rs13107325	Hematocrit	GCST90002383	32888494	Vuckovic D	Cell	0.049112		2e-31
	rs34811474	Body mass index	GCST90435413	39134668	Shi S	Nat Genet	0.0286654		2e-31
	rs13107325	Triglyceride to HDL cholesterol ratio	GCST90435481	39277575	DeForest N	Nat Commun	0.052		1e-31
	rs34811474	Body mass index	GCST90018947	34594039	Sakaue S	Nat Genet	0.0323		1e-31
	rs13107325	Hemoglobin	GCST90002384	32888494	Vuckovic D	Cell	0.0494835		7e-32
	rs13107325	Triglyceride to HDL cholesterol ratio	GCST90295949	38200128	Oliveri A	Nat Genet	0.0703		5e-32
	rs34811474	height (minimum, inv-normal transformed)	GCST90475365	39024449	Verma A	Science	0.03861		2e-32
	rs13107325	Body mass index	GCST90435413	39134668	Shi S	Nat Genet	0.0469227		2e-32
	rs7107356	Systolic blood pressure	GCST90435415	39134668	Shi S	Nat Genet	0.0229807		1e-32
	rs13107325	Diastolic blood pressure	GCST90435414	39134668	Shi S	Nat Genet	0.0471633		9e-33
	rs13107325	Serum albumin levels	GCST90018945	34594039	Sakaue S	Nat Genet	0.0559		8e-33
	rs9423279	Smoking initiation	GCST90243985	36477530	Saunders GRB	Nature	0.0103		7e-33
	rs13107325	Diastolic blood pressure	GCST007094	27841878	Hoffmann TJ	Nat Genet	0.55		5e-33
	rs301806	Smoking initiation	GCST90243985	36477530	Saunders GRB	Nature	0.00921		5e-33
	rs13107325	Sleep apnea	GCST90475824	39024449	Verma A	Science	0.09147		3e-33
	rs28458909	Chronotype	GCST007576	30696823	Jones SE	Nat Commun	1.07272		1e-33
	rs28458909	Morning person	GCST007565	30696823	Jones SE	Nat Commun	1.07135		1e-33
	rs13107325	Body mass index (BMI, minimum, inv-normal transformed)	GCST90479523	39024449	Verma A	Science	0.07836		7e-34
	rs7107356	Pulse pressure	GCST90310296	38689001	Keaton JM	Nat Genet	0.2083		6e-34
	rs13107325	IDP T1 FAST ROIs L cerebellum VIIIb	GCST90002581	33875891	Smith SM	Nat Neurosci	0.226		5e-34
	rs9423279	Smoking initiation	GCST90243968	36477530	Saunders GRB	Nature	0.0111		3e-34
	rs13107325	Total cholesterol levels	GCST90239676	34887591	Graham SE	Nature	0.0395317		1e-34
	rs10253861	Height	GCST90435412	39134668	Shi S	Nat Genet	0.0214225		1e-34
	rs10189857	Educational attainment (MTAG)	GCST006571	30038396	Lee JJ	Nat Genet	0.0162		9e-35
	rs34811474	Body mass index	GCST90301650	37280435	Hawkes G	Diabetologia	0.0279282		3e-35
	rs13107325	Right-hemisphere limbic network to hippocampus white-matter structural connectivity	GCST90302831	38438384	Wainberg M	Nat Commun	0.199318		3e-35
	rs6857	HDL cholesterol levels x long total sleep time interaction (2df test)	GCST009368	31719535	Noordam R	Nat Commun	0.0197		2e-35
	rs13107325	diastolic blood pressure (DBP, minimum, inv-normal transformed)	GCST90475256	39024449	Verma A	Science	0.0524		1e-35
	rs13107325	systolic blood pressure (SBP, mean, inv-normal transformed)	GCST90476403	39024449	Verma A	Science	0.05643		1e-35
	rs9517313	Height	GCST90245848	36224396	Yengo L	Nature	0.0082		1e-35
	rs13107325	Maximum habitual alcohol consumption (MTAG)	GCST90244188	36301540	Deak JD	JAMA Netw Open	0.0543384		6e-36
	rs13107325	Systolic blood pressure	GCST90132903	35762941	Plotnikov D	Invest Ophthalmol Vis Sci	0.8966		5e-36
	rs34811474	Body mass index (MTAG)	GCST90179150	36376304	Koskeridis F	Nat Commun	0.03116		4e-36
	rs13107325	RGMA/RGMB protein level ratio	GCST90315769	38412862	Suhre K	Cell Genom	0.16294		3e-36
	rs13107325	IDP dMRI TBSS ICVF Cerebral peduncle R	GCST90004341	33875891	Smith SM	Nat Neurosci	0.242		2e-36
	rs13107325	AmygNuclei lh volume Medial-nucleus	GCST90002653	33875891	Smith SM	Nat Neurosci	0.239		2e-36
	rs2668196	Serum levels of protein BCHE	GCST90090070	35078996	Gudjonsson A	Nat Commun	0.301503		1e-36
	rs71658797	Body mass index	GCST90301650	37280435	Hawkes G	Diabetologia	0.037552		1e-36
	rs13107325	IDP dMRI TBSS ICVF Cerebral peduncle L	GCST90004342	33875891	Smith SM	Nat Neurosci	0.244		4e-37
	rs13107325	X-12681 levels	GCST90245552	36357675	Surendran P	Nat Med	0.242274		3e-37
	rs11082011	Educational attainment (MTAG)	GCST006571	30038396	Lee JJ	Nat Genet	0.0178		2e-37
	rs13107325	aseg lh intensity Pallidum	GCST90003771	33875891	Smith SM	Nat Neurosci	0.243		1e-37
	rs34811474	Body mass index	GCST009004	30239722	Pulit SL	Hum Mol Genet	0.0293		9e-38
	rs34811474	Body mass index	GCST009003	30239722	Pulit SL	Hum Mol Genet	0.0293		9e-38
	rs34811474	Body mass index	GCST009001	30239722	Pulit SL	Hum Mol Genet	0.0293		9e-38
	rs13107325	Body mass index	GCST90301650	37280435	Hawkes G	Diabetologia	0.0461563		4e-38
	rs6857	Dementia and core Alzheimer's disease neuropathologic changes	GCST002593	25188341	Beecham GW	PLoS Genet	1.501		3e-38
	rs11082011	Educational attainment (years of education)	GCST006442	30038396	Lee JJ	Nat Genet	0.0194		2e-38
	rs13107325	Alcohol-related disorders (PheCode 317)	GCST90476520	39024449	Verma A	Science	0.1275		2e-38
	rs13107325	Hemoglobin concentration	GCST90002310	32888493	Chen MH	Cell	0.04586		1e-38
	rs10189857	Educational attainment	GCST90105038	35361970	Okbay A	Nat Genet	0.0137772		8e-39
	rs13107325	Brain imaging measurements	GCST006777	30305740	Elliott LT	Nature	0.37008		7e-39
	rs7107356	Diastolic blood pressure	GCST90310295	38689001	Keaton JM	Nat Genet	0.1953		6e-39
	rs13107325	Brain imaging measurements	GCST006777	30305740	Elliott LT	Nature	0.36694		2e-39
	rs13107325	AmygNuclei rh volume Cortical-nucleus	GCST90002664	33875891	Smith SM	Nat Neurosci	0.249		2e-39
	rs13107325	Weight (minimum, inv-normal transformed)	GCST90476466	39024449	Verma A	Science	0.06418		2e-39
	rs13107325	Problematic alcohol use (MTAG)	GCST90244189	36301540	Deak JD	JAMA Netw Open	0.0551		6e-40
	rs13107325	Body mass index	GCST008129	29273807	Turcot V	Nat Genet	0.0495		5e-40
	rs13107325	Hematocrit	GCST90002304	32888493	Chen MH	Cell	0.046911		2e-40
	rs13107325	Anterior amygdaloid area volume	GCST90310221	37391117	Mufford MS	Biol Psychiatry	1.773		5e-41
	rs13107325	diastolic blood pressure (DBP, maximum, inv-normal transformed)	GCST90475252	39024449	Verma A	Science	0.05986		4e-41
	rs13107325	Brain imaging measurements	GCST006777	30305740	Elliott LT	Nature	0.33352		2e-41
	rs28427480	Lung function (FEV1/FVC)	GCST90244094	36914875	Shrine N	Nat Genet	13.491		2e-41
	rs13107325	Calcium levels	GCST90018951	34594039	Sakaue S	Nat Genet	0.064		5e-42
	rs13107325	Aspartate aminotransferase levels	GCST90018944	34594039	Sakaue S	Nat Genet	0.0593		3e-42
	rs171697	Educational attainment	GCST90105038	35361970	Okbay A	Nat Genet	0.0151658		2e-42
	rs13107325	Brain imaging measurements	GCST006777	30305740	Elliott LT	Nature	0.33842		1e-42
	rs13107325	Femur length to body height ratio	GCST90270256	37471560	Kun E	Science	0.00139366		3e-43
	rs13107325	Diastolic blood pressure	GCST90301698	38459180	Yang ML	Nat Med	0.06		2e-43
	rs13107325	IDP T1 FAST ROIs V cerebellum X	GCST90002588	33875891	Smith SM	Nat Neurosci	0.257		1e-43
	rs13107325	Anterior amygdaloid area volume	GCST90310230	37391117	Mufford MS	Biol Psychiatry	1.726		8e-44
	rs6857	Neurofibrillary tangles	GCST002594	25188341	Beecham GW	PLoS Genet	0.7871		5e-44
	rs34811474	Body mass index (BMI, mean, inv-normal transformed)	GCST90475156	39024449	Verma A	Science	0.04825		4e-45
	rs13107325	Body mass index (BMI, mean, inv-normal transformed)	GCST90479522	39024449	Verma A	Science	0.09884		3e-45
	rs71658797	Whole body fat free mass (UKB data field 23101)	GCST90428120	38538606	Harris BHL	Sci Rep	0.0289194		5e-46
	rs13107325	Body mass index (MTAG)	GCST90179150	36376304	Koskeridis F	Nat Commun	0.041619		4e-46
	rs13107325	Body mass index (BMI, maximum, inv-normal transformed)	GCST90479521	39024449	Verma A	Science	0.102		2e-46
	rs6857	Neurofibrillary tangles	GCST002594	25188341	Beecham GW	PLoS Genet	0.6632		5e-47
	rs13107325	Body mass index	GCST009003	30239722	Pulit SL	Hum Mol Genet	0.0468		4e-47
	rs13107325	Body mass index	GCST009001	30239722	Pulit SL	Hum Mol Genet	0.0468		4e-47
	rs13107325	Body mass index	GCST009004	30239722	Pulit SL	Hum Mol Genet	0.0468		4e-47
	rs6857	Neuritic plaque	GCST002592	25188341	Beecham GW	PLoS Genet	0.9467		3e-47
	rs10189857	Height	GCST90245848	36224396	Yengo L	Nature	0.0091		2e-47
	rs13107325	Calcium levels	GCST012398	33887147	Young WJ	Circ Genom Precis Med	0.006227		3e-48
	rs13107325	IDP T1 FAST ROIs L cerebellum IX	GCST90002584	33875891	Smith SM	Nat Neurosci	0.274		4e-49
	rs7107356	Systolic blood pressure (MTAG)	GCST90449056	39537608	Koskeridis F	Nat Commun	0.025123		3e-49
	rs13107325	Overweight, obesity and other hyperalimentation (PheCode 278)	GCST90475759	39024449	Verma A	Science	0.1081		3e-49
	rs13107325	IDP T1 FAST ROIs R cerebellum IX	GCST90002586	33875891	Smith SM	Nat Neurosci	0.275		1e-49
	rs13107325	HDL cholesterol	GCST006611	30275531	Klarin D	Nat Genet	0.0798		2e-50
	rs13107325	Obesity (PheCode 278.1)	GCST90475762	39024449	Verma A	Science	0.1077		6e-51
	rs13107325	aseg rh intensity Pallidum	GCST90003785	33875891	Smith SM	Nat Neurosci	0.287		9e-52
	rs13107325	Systolic blood pressure (MTAG)	GCST90449056	39537608	Koskeridis F	Nat Commun	0.0498965		7e-53
	rs13107325	IDP SWI T2star left pallidum	GCST90003869	33875891	Smith SM	Nat Neurosci	0.299		6e-53
	rs34811474	Body mass index (BMI, maximum, inv-normal transformed)	GCST90475153	39024449	Verma A	Science	0.05304		5e-53
	rs13107325	AmygNuclei rh volume Central-nucleus	GCST90002662	33875891	Smith SM	Nat Neurosci	0.292		2e-53
	rs13107325	Diastolic blood pressure	GCST90132904	35762941	Plotnikov D	Invest Ophthalmol Vis Sci	0.6382		6e-54
	rs13107325	Aspartate aminotransferase levels	GCST90020237	33980691	Martin S	Diabetes	0.058		3e-54
	rs13107325	Vertex-wise sulcal depth	GCST90095129	34910505	van der Meer D	Sci Adv	15.53		2e-54
	rs7396827	Height	GCST90245848	36224396	Yengo L	Nature	0.0099		7e-55
	rs13107325	CD300C/HAVCR2 protein level ratio	GCST90313789	38412862	Suhre K	Cell Genom	0.204803		1e-55
	rs13107325	Drinks per week	GCST90243984	36477530	Saunders GRB	Nature	0.0269		2e-56
	rs13107325	diastolic blood pressure (DBP, mean, inv-normal transformed)	GCST90479581	39024449	Verma A	Science	0.08666		6e-57
	rs13107325	High-density lipoprotein levels (MTAG)	GCST90179147	36376304	Koskeridis F	Nat Commun	0.07886		2e-57
	rs13107325	AmygNuclei rh volume Medial-nucleus	GCST90002663	33875891	Smith SM	Nat Neurosci	0.303		1e-57
	rs7107356	Systolic blood pressure	GCST90310294	38689001	Keaton JM	Nat Genet	0.3874		2e-58
	rs13107325	Systolic blood pressure	GCST90310294	38689001	Keaton JM	Nat Genet	0.7456		6e-59
	rs13107325	Drinks per week	GCST90243989	36477530	Saunders GRB	Nature	0.0264		3e-59
	rs34811474	Body mass index	GCST90255621	36581621	Huang J	Nat Commun	0.026		8e-62
	rs13107325	Weight (mean, inv-normal transformed)	GCST90476463	39024449	Verma A	Science	0.08403		4e-62
	rs6857	Dementia and core Alzheimer's disease neuropathologic changes	GCST002593	25188341	Beecham GW	PLoS Genet	1.6136		2e-62
	rs13107325	CD300C/FOLR2 protein level ratio	GCST90313787	38412862	Suhre K	Cell Genom	0.21354		1e-62
	rs13107325	CD300C/GOLM2 protein level ratio	GCST90313788	38412862	Suhre K	Cell Genom	0.218329		6e-63
	rs13107325	Metabolic syndrome	GCST90444487	39349817	Park S	Nat Genet	0.0386089		7e-65
	rs13107325	IDP SWI T2star right pallidum	GCST90003870	33875891	Smith SM	Nat Neurosci	0.338		5e-67
	rs2668196	Carnitine O-palmitoyltransferase 1, muscle isoform levels	GCST90247142	34648354	Pietzner M	Science	0.284		4e-67
	rs13107325	Weight (maximum, inv-normal transformed)	GCST90476460	39024449	Verma A	Science	0.08844		2e-67
	rs13107325	Body mass index (BMI, minimum, inv-normal transformed)	GCST90475159	39024449	Verma A	Science	0.08834		2e-71
	rs13107325	aseg lh intensity Putamen	GCST90003770	33875891	Smith SM	Nat Neurosci	0.352		7e-77
	rs13107325	aseg rh intensity Putamen	GCST90003784	33875891	Smith SM	Nat Neurosci	0.353		1e-77
	rs13107325	HDL cholesterol	GCST90018956	34594039	Sakaue S	Nat Genet	0.082		6e-80
	rs13107325	high density lipoprotein cholesterol (HDLC, minimm, inv-norm transformed)	GCST90479633	39024449	Verma A	Science	0.1298		4e-80
	rs13107325	aseg lh intensity Accumbens-area	GCST90003774	33875891	Smith SM	Nat Neurosci	0.36		1e-80
	rs13107325	Diastolic blood pressure (MTAG)	GCST90449057	39537608	Koskeridis F	Nat Commun	0.061769		3e-81
	rs13107325	Apolipoprotein A1 levels	GCST010241	32203549	Richardson TG	PLoS Med	0.0715695		5e-82
	rs13107325	high density lipoprotein cholesterol (HDLC, maximum, inv-norm transformed)	GCST90479631	39024449	Verma A	Science	0.1308		1e-82
	rs13107325	Central nucleus volume	GCST90310219	37391117	Mufford MS	Biol Psychiatry	2.925		1e-84
	rs13107325	high density lipoprotein cholesterol (HDLC, mean, inv-norm transformed)	GCST90479632	39024449	Verma A	Science	0.1382		2e-86
	rs13107325	IDP T1 FAST ROIs V cerebellum IX	GCST90002585	33875891	Smith SM	Nat Neurosci	0.38		1e-93
	rs13107325	Body mass index	GCST90255621	36581621	Huang J	Nat Commun	0.0522		2e-94
	rs13107325	CD300C/LRRC25 protein level ratio	GCST90313790	38412862	Suhre K	Cell Genom	0.270571		2e-95
	rs13107325	aseg rh intensity Accumbens-area	GCST90003788	33875891	Smith SM	Nat Neurosci	0.396		5e-97
	rs13107325	diastolic blood pressure (DBP, mean, inv-normal transformed)	GCST90475255	39024449	Verma A	Science	0.09287		6e-98
	rs6857	LDL cholesterol levels x long total sleep time interaction (2df test)	GCST009366	31719535	Noordam R	Nat Commun	6.459		3e-98
	rs13107325	Central nucleus volume	GCST90310229	37391117	Mufford MS	Biol Psychiatry	2.972		7e-99
	rs13107325	Diastolic blood pressure	GCST90310295	38689001	Keaton JM	Nat Genet	0.6118		5e-100
	rs13107325	IDP T1 FAST ROIs L putamen	GCST90002551	33875891	Smith SM	Nat Neurosci	0.4		2e-103
	rs13107325	IDP T1 FAST ROIs R putamen	GCST90002552	33875891	Smith SM	Nat Neurosci	0.401		3e-104
	rs13107325	Body mass index (BMI, mean, inv-normal transformed)	GCST90475156	39024449	Verma A	Science	0.1132		5e-108
	rs13107325	HDL cholesterol levels	GCST010242	32203549	Richardson TG	PLoS Med	0.0801624		2e-108
	rs13107325	High density lipoprotein cholesterol levels	GCST90239652	34887591	Graham SE	Nature	0.0827466		3e-115
	rs13107325	IDP T1 FAST ROIs R ventral striatum	GCST90002560	33875891	Smith SM	Nat Neurosci	0.422		2e-115
	rs13107325	Body mass index (BMI, maximum, inv-normal transformed)	GCST90475153	39024449	Verma A	Science	0.1191		6e-117
	rs13107325	High density lipoprotein cholesterol levels	GCST90020233	33980691	Martin S	Diabetes	0.078		5e-118
	rs13107325	IDP T1 FAST ROIs L ventral striatum	GCST90002559	33875891	Smith SM	Nat Neurosci	0.43		1e-119
	rs6857	Brain amyloid deposition (PET imaging)	GCST010650	32568366	Raghavan NS	JAMA Neurol	1.6742		6e-132
	rs13107325	Liver fibrosis and steatohepatitis severity (MRI cT1 measure)	GCST010418	32247823	Parisinos CA	J Hepatol	0.544		1e-133
	rs13107325	high density lipoprotein cholesterol (HDLC, maximum, inv-norm transformed)	GCST90475348	39024449	Verma A	Science	0.1442		3e-171
	rs13107325	high density lipoprotein cholesterol (HDLC, minimm, inv-norm transformed)	GCST90475356	39024449	Verma A	Science	0.1452		8e-174
	rs13107325	Vertex-wise cortical thickness	GCST90095131	34910505	van der Meer D	Sci Adv	28.2		6e-175
	rs13107325	high density lipoprotein cholesterol (HDLC, mean, inv-norm transformed)	GCST90475352	39024449	Verma A	Science	0.1554		1e-193
	rs2668196	Cholinesterase levels	GCST90247015	34648354	Pietzner M	Science	0.529		1e-251
	rs10253861	Height	GCST90245848	36224396	Yengo L	Nature	0.0212		6e-255
	rs6857	Dementias (PheCode 290.1)	GCST90476496	39024449	Verma A	Science	0.5501		0
	rs6857	Dementias (PheCode 290.1)	GCST90480734	39024449	Verma A	Science	0.5131		0
	rs6857	LDL cholesterol levels	GCST010245	32203549	Richardson TG	PLoS Med	0.157677		0
	rs6857	D-3-phosphoglycerate dehydrogenase levels	GCST90247228	34648354	Pietzner M	Science	0.743		0
