# Supplementary material for: Sedentary behavior, physical activity, psychological well-being, and gynecologic and obstetric disorders: A multivariable Mendelian randomization and mediation analysis
Source: Medicine (Baltimore). 2026 May 8;105(19):e48611. doi: 10.1097/MD.0000000000048611 (PMC13166659; doi:10.1097/MD.0000000000048611)
Supplement: Supplementary file 7 [file medi-105-e48611-s007.xlsx]

## Sheet: Table S4
	Table S4A. Mendelian randomization Steiger direction test for identified association between leisure screen time and Gynecologic and Obstetric Disorders
	Disease	Source	Correct causal direction	P value for steiger test
	Polycystic ovaries	FinnGen	TRUE	2.29266e-128
	Polycystic ovaries	UK Biobank	TRUE	8.62724e-182
	Ovarian cyst	FinnGen	TRUE	9.34913e-87
	Ovarian cyst	UK Biobank	TRUE	2.57635e-157
	Female infertility	FinnGen	TRUE	3.32508e-90
	Female infertility	UK Biobank	TRUE	7.13024e-160
	Pelvic inflammatory diseases	FinnGen	TRUE	3.45525e-176
	Pelvic inflammatory diseases	UK Biobank	TRUE	2.67787e-181
	Genital prolapse	FinnGen	TRUE	3.30147e-85
	Genital prolapse	UK Biobank	TRUE	7.02916e-165
	Miscarriage	FinnGen	TRUE	5.14113e-170
	Miscarriage	UK Biobank	TRUE	5.49792e-187
	Ectopic pregnancy	FinnGen	TRUE	1.52535e-146
	Ectopic pregnancy	UK Biobank	TRUE	2.40887e-195
	Irregular menses	FinnGen	TRUE	1.69408e-165
	Irregular menses	UK Biobank	TRUE	2.39971e-147
	Menorrhagia	FinnGen	TRUE	2.1108e-83
	Menorrhagia	UK Biobank	TRUE	2.67381e-149
	Endometriosis	FinnGen	TRUE	4.30297e-76
	Endometriosis	UK Biobank	TRUE	4.08919e-181
	Table S4B. Mendelian randomization Steiger direction test for identified association between moderate-to-vigorous physical activity and Gynecologic and Obstetric Disorders
	Disease	Source	Correct causal direction	P value for steiger test
	Polycystic ovaries	FinnGen	TRUE	7.19259e-16
	Polycystic ovaries	UK Biobank	TRUE	1.66004e-19
	Ovarian cyst	FinnGen	TRUE	1.19374e-13
	Ovarian cyst	UK Biobank	TRUE	3.86963e-15
	Female infertility	FinnGen	TRUE	1.07103e-15
	Female infertility	UK Biobank	TRUE	1.63847e-18
	Pelvic inflammatory diseases	FinnGen	TRUE	2.61374e-28
	Pelvic inflammatory diseases	UK Biobank	TRUE	2.19311e-24
	Breast cancer	FinnGen	TRUE	7.32065e-20
	Breast cancer	UK Biobank	TRUE	2.60688e-22
	Irregular menses	FinnGen	TRUE	1.6285e-22
	Irregular menses	UK Biobank	TRUE	5.48464e-18
	Menorrhagia	FinnGen	TRUE	1.03311e-06
	Menorrhagia	UK Biobank	TRUE	2.31989e-18
	Preterm labour and delivery	FinnGen	TRUE	1.20991e-19
	Preterm labour and delivery	UK Biobank	TRUE	1.19443e-18
	Endometriosis	FinnGen	TRUE	1.1185e-07
	Endometriosis	UK Biobank	TRUE	7.80934e-20
	Table S4C. Mendelian randomization Steiger direction test for identified association between experiencing mood swings and Gynecologic and Obstetric Disorders
	Disease	Source	Correct causal direction	P value for steiger test
	Polycystic ovaries	FinnGen	TRUE	4.17422e-79
	Polycystic ovaries	UK Biobank	TRUE	2.88705e-76
	Ovarian cyst	FinnGen	TRUE	1.13965e-51
	Ovarian cyst	UK Biobank	TRUE	1.33274e-72
	Pelvic inflammatory diseases	FinnGen	TRUE	1.35365e-85
	Pelvic inflammatory diseases	UK Biobank	TRUE	1.52913e-85
	Genital prolapse	FinnGen	TRUE	4.36925e-45
	Genital prolapse	UK Biobank	TRUE	1.27782e-68
	Miscarriage	FinnGen	TRUE	3.00664e-88
	Miscarriage	UK Biobank	TRUE	4.39566e-79
	Inflammatory disease of breast	FinnGen	TRUE	2.22307e-90
	Inflammatory disease of breast	UK Biobank	TRUE	1.15798e-137
	Ectopic pregnancy	FinnGen	TRUE	1.74962e-74
	Ectopic pregnancy	UK Biobank	TRUE	3.57611e-83
	Irregular menses	FinnGen	TRUE	6.46627e-87
	Irregular menses	UK Biobank	TRUE	2.33597e-74
	Menorrhagia	FinnGen	TRUE	4.08982e-40
	Menorrhagia	UK Biobank	TRUE	1.44211e-77
	Preterm labour and delivery	FinnGen	TRUE	6.74597e-68
	Preterm labour and delivery	UK Biobank	TRUE	9.62876e-82
	Endometriosis	FinnGen	TRUE	2.76132e-48
	Endometriosis	UK Biobank	TRUE	1.44056e-77
	Uterine leiomyoma	FinnGen	TRUE	2.1886e-70
	Uterine leiomyoma	UK Biobank	TRUE	5.16675e-82
	Table S4D. Mendelian randomization Steiger direction test for identified association between well-being spectrum and Gynecologic and Obstetric Disorders
	Disease	Source	Correct causal direction	P value for steiger test
	Polycystic ovaries	FinnGen	TRUE	1.86739e-26
	Polycystic ovaries	UK Biobank	TRUE	4.95662e-27
	Ovarian cyst	FinnGen	TRUE	1.60593e-06
	Ovarian cyst	UK Biobank	TRUE	2.21824e-23
	Pelvic inflammatory diseases	FinnGen	TRUE	1.8406e-22
	Pelvic inflammatory diseases	UK Biobank	TRUE	2.17451e-29
	Genital prolapse	FinnGen	TRUE	8.71645e-06
	Genital prolapse	UK Biobank	TRUE	1.0868e-15
	Miscarriage	FinnGen	TRUE	2.48782e-22
	Miscarriage	UK Biobank	TRUE	2.11878e-29
	Ectopic pregnancy	FinnGen	TRUE	4.01072e-16
	Ectopic pregnancy	UK Biobank	TRUE	1.56996e-29
	Irregular menses	FinnGen	TRUE	2.68e-23
	Irregular menses	UK Biobank	TRUE	7.04219e-15
	Menorrhagia	FinnGen	TRUE	2.49574e-05
	Menorrhagia	UK Biobank	TRUE	1.10655e-17
	Oligomenorrhoea	FinnGen	TRUE	1.42476e-07
	Oligomenorrhoea	UK Biobank	TRUE	3.92719e-22
	Endometriosis	FinnGen	TRUE	2.80275e-06
	Endometriosis	UK Biobank	TRUE	9.00047e-23
	Uterine leiomyoma	FinnGen	TRUE	3.22065e-23
	Uterine leiomyoma	UK Biobank	TRUE	1.12836e-26
	Uterine polyps	FinnGen	TRUE	2.03942e-09
	Uterine polyps	UK Biobank	TRUE	4.83095e-34
