# Supplementary material for: Sedentary behavior, physical activity, psychological well-being, and gynecologic and obstetric disorders: A multivariable Mendelian randomization and mediation analysis
Source: Medicine (Baltimore). 2026 May 8;105(19):e48611. doi: 10.1097/MD.0000000000048611 (PMC13166659; doi:10.1097/MD.0000000000048611)
Supplement: Supplementary file 8 [file medi-105-e48611-s008.xlsx]

## Sheet: Table S7
	Table S7. NO discovery rate adjusted p values for all tested associations in main analysis
	Gastrointestinal diseases	Leisure screen time				Moderate-to-vigorous intensity physical activity				Experiencing mood swings				Well-being spectrum
		Original P value	Benjamini-Hochberg adjusted P value	Significant using an FDR of 0.05?		Original P value	Benjamini-Hochberg adjusted P value	Significant using an FDR of 0.05?		Original P value	Benjamini-Hochberg adjusted P value	Significant using an FDR of 0.05?		Original P value	Benjamini-Hochberg adjusted P value	Significant using an FDR of 0.05?
	Polycystic ovaries	3.00738e-06	1.61205e-05	YES		0.000871593	0.0025825	YES		1.82268e-11	3.6623e-10	YES		4.03926e-06	1.90083e-05	YES
	Ovary cancer	0.533472	0.569037	NO		0.487208	0.541342	NO		0.0160468	0.0305653	YES		0.0324317	0.0580939	NO
	Ovarian cyst	1.83115e-11	3.6623e-10	YES		2.1796e-05	8.17913e-05	YES		0.00199929	0.00515947	YES		1.53665e-08	1.22932e-07	YES
	Female infertility	0.00275375	0.00667576	YES		0.00245445	0.00613613	YES		0.289794	0.386392	NO		0.055492	0.0924867	NO
	Pelvic inflammatory diseases	1.99348e-10	2.65797e-09	YES		0.0017255	0.00476	YES		0.00074007	0.00227714	YES		4.33521e-08	3.15288e-07	YES
	Genital prolapse	0.00430115	0.0098312	YES		0.175743	0.242405	NO		2.24926e-05	8.17913e-05	YES		0.000677411	0.00216772	YES
	Miscarriage	1.22306e-08	1.08716e-07	YES		0.15432	0.228623	NO		0.00594627	0.0128568	YES		7.34384e-06	3.26393e-05	YES
	Excessive vomiting in pregnancy	0.0928786	0.14289	NO		0.334615	0.418269	NO		0.447244	0.510779	NO		0.872982	0.884033	NO
	Inflammatory disease of breast	0.495208	0.542694	NO		0.322345	0.409327	NO		0.00765644	0.0157055	YES		0.157196	0.228649	NO
	Breast cancer	0.684324	0.710986	NO		0.0159025	0.0305653	YES		0.453316	0.510779	NO		0.525006	0.567574	NO
	Breast benign neoplasm	0.28188	0.38221	NO		0.125514	0.189455	NO		0.402302	0.480361	NO		0.451737	0.510779	NO
	Ectopic pregnancy	3.55615e-10	4.06417e-09	YES		0.169351	0.241112	NO		0.00375102	0.00882592	YES		0.00444917	0.00988706	YES
	Irregular menses	2.75442e-12	1.10177e-10	YES		7.94274e-06	3.34431e-05	YES		5.80423e-11	9.28677e-10	YES		2.56738e-09	2.56738e-08	YES
	Menorrhagia	2.71153e-12	1.10177e-10	YES		1.94473e-06	1.19676e-05	YES		1.32965e-06	8.86433e-06	YES		3.19992e-06	1.61205e-05	YES
	Oligomenorrhoea	0.0381411	0.0663324	NO		0.716648	0.735023	NO		0.0649714	0.106076	NO		0.00744901	0.0156821	YES
	Preterm labour and delivery	0.0835179	0.133629	NO		0.0186486	0.0346951	YES		0.0326778	0.0580939	NO		0.442713	0.510779	NO
	Endometriosis	3.2241e-06	1.61205e-05	YES		6.60982e-05	0.000229907	YES		0.000544907	0.00181636	YES		1.07963e-05	4.31852e-05	YES
	Uterine leiomyoma	0.0907787	0.142398	NO		0.171792	0.241112	NO		0.0142599	0.0285199	YES		0.00195786	0.00515947	YES
	Uterine polyps	0.344154	0.423575	NO		0.664486	0.699458	NO		0.313828	0.40494	NO		0.00137653	0.00393294	YES
	Preeclampsia	0.049864	0.0848749	NO		0.350637	0.425014	NO		0.985758	0.985758	NO		0.294979	0.386857	NO
	MVPA, moderate-to-vigorous intensity physical activity during leisure time
						3.71236
