# Supplementary material for: Sedentary behavior, physical activity, psychological well-being, and gynecologic and obstetric disorders: A multivariable Mendelian randomization and mediation analysis
Source: Medicine (Baltimore). 2026 May 8;105(19):e48611. doi: 10.1097/MD.0000000000048611 (PMC13166659; doi:10.1097/MD.0000000000048611)
Supplement: Supplementary file 9 [file medi-105-e48611-s009.xlsx]

## Sheet: Table S8
	Table S8.Estimates of genetical liability to leisure screen time on Gynecologic and Obstetric Disorders in univaribale mendelian randomization*
	Disease	Source	Number of used SNPs	IVW			Weighted median		MR-Egger			MR-PRESSO†
				Cochran's Q P value	OR (95%CI)	P value	OR (95%CI)	P value	OR (95%CI)	P value	P intercept	Outliers	OR (95%CI)	P value
	Polycystic ovaries	FinnGen	121	2.36229e-08	1.20 (1.11, 1.30)	6.46308e-06	1.13 (1.03, 1.24)	0.00847373	1.03 (0.72, 1.48)	0.876122	0.392075	1	1.18 (1.10, 1.26)	4.48103e-05
	Polycystic ovaries	UK Biobank	129	0.193947	1.84 (0.91, 3.76)	0.0918213	1.81 (0.68, 4.81)	0.231178	3.47 (0.15, 81.00)	0.439769	0.68645	NA	NA	NA
	Polycystic ovaries	Meta-analysis			1.21 (1.12, 1.31)	3.00738e-06	1.14 (1.04, 1.24)	0.00627855	1.05 (0.73, 1.50)	0.807494		NA	NA	NA
	Ovary cancer	FinnGen	121	0.488279	0.86 (0.68, 1.08)	0.202255	0.75 (0.53, 1.05)	0.0911908	0.60 (0.21, 1.70)	0.335151	0.482692	NA	NA	NA
	Ovary cancer	UK Biobank	129	0.499444	1.11 (0.82, 1.52)	0.495311	0.86 (0.55, 1.35)	0.514949	1.07 (0.27, 4.26)	0.918675	0.957263	NA	NA	NA
	Ovary cancer	Meta-analysis			0.94 (0.78, 1.13)	0.533472	0.79 (0.60, 1.03)	0.0814794	0.74 (0.32, 1.70)	0.477997		NA	NA	NA
	Ovarian cyst	FinnGen	121	2.00703e-05	1.26 (1.15, 1.38)	1.35811e-06	1.34 (1.19, 1.50)	5.52539e-07	1.17 (0.77, 1.79)	0.468374	0.732845	1	1.27 (1.18, 1.36)	5.13505e-07
	Ovarian cyst	UK Biobank	129	0.224401	1.49 (1.27, 1.74)	5.49047e-07	1.43 (1.14, 1.79)	0.00185427	1.73 (0.87, 3.44)	0.117877	0.651021	NA	NA	NA
	Ovarian cyst	Meta-analysis			1.31 (1.21, 1.42)	1.83115e-11	1.36 (1.23, 1.50)	4.25621e-09	1.30 (0.91, 1.87)	0.148135		NA	NA	NA
	Female infertility	FinnGen	121	0.00101532	1.19 (1.07, 1.32)	0.00130531	1.16 (1.01, 1.33)	0.0363097	0.88 (0.55, 1.42)	0.605746	0.210596	1	1.16 (1.06, 1.26)	0.00424125
	Female infertility	UK Biobank	129	0.271479	0.98 (0.73, 1.32)	0.919743	1.07 (0.72, 1.60)	0.722453	2.95 (0.81, 10.70)	0.103166	0.0898489	NA	NA	NA
	Female infertility	Meta-analysis			1.16 (1.05, 1.28)	0.00275375	1.15 (1.01, 1.31)	0.03613	1.02 (0.65, 1.59)	0.933347		NA	NA	NA
	Pelvic inflammatory diseases	FinnGen	121	1.40836e-05	1.23 (1.13, 1.34)	1.4021e-06	1.19 (1.07, 1.32)	0.00127759	0.90 (0.62, 1.32)	0.587865	0.100382	NA	NA	NA
	Pelvic inflammatory diseases	UK Biobank	129	0.15979	1.35 (1.18, 1.55)	1.65023e-05	1.22 (1.00, 1.49)	0.0483429	2.91 (1.60, 5.27)	0.000616371	0.0110043	NA	NA	NA
	Pelvic inflammatory diseases	Meta-analysis			1.26 (1.18, 1.36)	1.99348e-10	1.19 (1.09, 1.31)	0.00016335	1.26 (0.92, 1.74)	0.153446		NA	NA	NA
	Genital prolapse	FinnGen	121	7.79593e-07	1.16 (1.04, 1.30)	0.00785534	1.22 (1.07, 1.39)	0.00244211	0.64 (0.39, 1.05)	0.0817027	0.0173499	2	1.17 (1.06, 1.28)	0.00540481
	Genital prolapse	UK Biobank	129	6.76e-06	1.09 (0.96, 1.23)	0.188019	1.12 (0.97, 1.29)	0.135136	1.31 (0.76, 2.26)	0.327248	0.482944	1	1.07 (0.95, 1.19)	0.270455
	Genital prolapse	Meta-analysis			1.13 (1.04, 1.22)	0.00430115	1.18 (1.07, 1.30)	0.0011243	0.89 (0.62, 1.28)	0.524003		NA	NA	NA
	Miscarriage	FinnGen	121	8.66568e-06	1.19 (1.12, 1.26)	7.41425e-09	1.16 (1.08, 1.24)	6.10957e-05	1.19 (0.91, 1.55)	0.206015	0.998665	1	1.20 (1.14, 1.26)	4.76149e-09
	Miscarriage	UK Biobank	129	0.0886103	1.06 (0.89, 1.27)	0.52213	1.02 (0.80, 1.30)	0.897261	1.95 (0.88, 4.32)	0.101611	0.125244	NA	NA	NA
	Miscarriage	Meta-analysis			1.18 (1.11, 1.24)	1.22306e-08	1.15 (1.07, 1.23)	0.000102664	1.25 (0.97, 1.61)	0.0833619		NA	NA	NA
	Excessive vomiting in pregnancy	FinnGen	121	0.00309091	1.28 (1.02, 1.61)	0.0308588	1.23 (0.92, 1.65)	0.158134	0.76 (0.27, 2.14)	0.610173	0.313426	NA	NA	NA
	Excessive vomiting in pregnancy	UK Biobank	129	0.673574	0.66 (0.33, 1.32)	0.24073	0.64 (0.23, 1.77)	0.394706	0.22 (0.01, 4.47)	0.324584	0.459338	NA	NA	NA
	Excessive vomiting in pregnancy	Meta-analysis			1.20 (0.97, 1.49)	0.0928786	1.17 (0.89, 1.55)	0.261734	0.67 (0.25, 1.78)	0.422137		NA	NA	NA
	Inflammatory disease of breast	FinnGen	121	0.0155531	1.13 (0.88, 1.46)	0.347792	1.16 (0.84, 1.61)	0.373533	1.10 (0.35, 3.47)	0.87326	0.96165	NA	NA	NA
	Inflammatory disease of breast	UK Biobank	129	0.0788586	0.96 (0.64, 1.44)	0.828452	1.03 (0.59, 1.81)	0.90456	2.24 (0.37, 13.46)	0.378277	0.339677	NA	NA	NA
	Inflammatory disease of breast	Meta-analysis			1.08 (0.87, 1.34)	0.495208	1.13 (0.85, 1.49)	0.407647	1.35 (0.51, 3.56)	0.54024		NA	NA	NA
	Breast cancer	FinnGen	121	3.18376e-05	1.01 (0.92, 1.12)	0.785259	0.98 (0.87, 1.09)	0.664483	1.11 (0.71, 1.74)	0.648795	0.684953	1	0.97 (0.88, 1.06)	0.533506
	Breast cancer	UK Biobank	129	0.00156607	1.02 (0.91, 1.14)	0.75895	1.02 (0.89, 1.17)	0.758212	1.78 (1.08, 2.94)	0.0245739	0.0253055	1	0.98 (0.87, 1.09)	0.745707
	Breast cancer	Meta-analysis			1.02 (0.94, 1.09)	0.684324	0.99 (0.91, 1.09)	0.889347	1.37 (0.98, 1.91)	0.062844		NA	NA	NA
	Breast benign neoplasm	FinnGen	121	0.107461	1.14 (0.96, 1.35)	0.145472	0.94 (0.74, 1.21)	0.633269	1.16 (0.53, 2.57)	0.710167	0.956649	NA	NA	NA
	Breast benign neoplasm	UK Biobank	129	0.202134	0.96 (0.73, 1.26)	0.781841	1.13 (0.77, 1.67)	0.532602	1.07 (0.32, 3.55)	0.913292	0.860305	NA	NA	NA
	Breast benign neoplasm	Meta-analysis			1.08 (0.94, 1.25)	0.28188	0.99 (0.81, 1.22)	0.945556	1.13 (0.58, 2.20)	0.710679		NA	NA	NA
	Ectopic pregnancy	FinnGen	121	0.481847	1.53 (1.34, 1.74)	1.0947e-10	1.44 (1.19, 1.74)	0.000157941	2.22 (1.24, 3.99)	0.00852304	0.201702	NA	NA	NA
	Ectopic pregnancy	UK Biobank	129	0.902759	0.99 (0.57, 1.71)	0.964958	0.73 (0.34, 1.56)	0.414664	1.63 (0.14, 18.36)	0.692809	0.67754	NA	NA	NA
	Ectopic pregnancy	Meta-analysis			1.49 (1.32, 1.69)	3.55615e-10	1.39 (1.15, 1.67)	0.000518556	2.18 (1.24, 3.86)	0.00707603		NA	NA	NA
	Irregular menses	FinnGen	121	2.74685e-05	1.25 (1.14, 1.38)	2.34168e-06	1.24 (1.10, 1.39)	0.000299679	1.10 (0.72, 1.69)	0.664376	0.536729	1	1.27 (1.18, 1.36)	1.00507e-06
	Irregular menses	UK Biobank	129	0.000572629	1.33 (1.19, 1.48)	1.87243e-07	1.29 (1.12, 1.47)	0.000257753	0.97 (0.61, 1.55)	0.915249	0.186607	1	1.35 (1.25, 1.45)	1.11401e-07
	Irregular menses	Meta-analysis			1.29 (1.20, 1.38)	2.75442e-12	1.26 (1.15, 1.37)	3.00079e-07	1.04 (0.76, 1.43)	0.803542		NA	NA	NA
	Menorrhagia	FinnGen	121	7.26569e-07	1.26 (1.14, 1.39)	4.07716e-06	1.24 (1.11, 1.39)	0.000120022	1.14 (0.73, 1.78)	0.566306	0.654622	2	1.24 (1.15, 1.33)	7.82823e-06
	Menorrhagia	UK Biobank	129	0.00960421	1.42 (1.25, 1.61)	4.54448e-08	1.30 (1.10, 1.54)	0.00185734	1.11 (0.64, 1.94)	0.704542	0.378706	NA	NA	NA
	Menorrhagia	Meta-analysis			1.32 (1.22, 1.42)	2.71153e-12	1.26 (1.15, 1.38)	8.40411e-07	1.13 (0.80, 1.60)	0.492409		NA	NA	NA
	Oligomenorrhoea	FinnGen	121	0.137826	1.43 (1.05, 1.95)	0.0243175	1.49 (0.97, 2.31)	0.071876	1.32 (0.32, 5.48)	0.702461	0.910103	NA	NA	NA
	Oligomenorrhoea	UK Biobank	129	0.0606457	0.90 (0.35, 2.34)	0.827939	1.51 (0.42, 5.40)	0.525891	20.41 (0.31, 1338.18)	0.160001	0.135533	NA	NA	NA
	Oligomenorrhoea	Meta-analysis			1.37 (1.02, 1.84)	0.0381411	1.49 (0.99, 2.26)	0.0563506	1.75 (0.46, 6.75)	0.413511		NA	NA	NA
	Preterm labour and delivery	FinnGen	121	0.0340153	1.12 (1.00, 1.26)	0.0536064	1.12 (0.95, 1.32)	0.172576	1.50 (0.88, 2.56)	0.143126	0.284824	1	1.15 (1.04, 1.26)	0.0162019
	Preterm labour and delivery	UK Biobank	129	0.657331	0.90 (0.59, 1.38)	0.638431	0.88 (0.47, 1.63)	0.681749	0.84 (0.13, 5.35)	0.849467	0.931669	NA	NA	NA
	Preterm labour and delivery	Meta-analysis			1.11 (0.99, 1.24)	0.0835179	1.10 (0.94, 1.29)	0.224632	1.43 (0.85, 2.40)	0.172782		NA	NA	NA
	Endometriosis	FinnGen	121	3.06335e-08	1.25 (1.12, 1.41)	0.000125088	1.29 (1.13, 1.46)	0.000128363	1.18 (0.70, 1.99)	0.544011	0.811265	3	1.27 (1.17, 1.37)	1.64657e-05
	Endometriosis	UK Biobank	129	0.110361	1.27 (1.06, 1.51)	0.00826767	1.44 (1.13, 1.84)	0.00344344	2.05 (0.94, 4.43)	0.0720659	0.215125	NA	NA	NA
	Endometriosis	Meta-analysis			1.26 (1.14, 1.39)	3.2241e-06	1.32 (1.18, 1.48)	2.02915e-06	1.40 (0.91, 2.17)	0.127737		NA	NA	NA
	Uterine leiomyoma	FinnGen	121	2.38521e-08	1.03 (0.95, 1.12)	0.476298	1.03 (0.93, 1.13)	0.618998	1.17 (0.80, 1.70)	0.427527	0.513329	2	1.02 (0.94, 1.10)	0.610714
	Uterine leiomyoma	UK Biobank	129	0.00985628	1.12 (1.00, 1.26)	0.0541632	1.07 (0.92, 1.25)	0.380145	1.12 (0.67, 1.89)	0.665801	0.998138	NA	NA	NA
	Uterine leiomyoma	Meta-analysis			1.06 (0.99, 1.13)	0.0907787	1.04 (0.96, 1.13)	0.373981	1.15 (0.85, 1.56)	0.368778		NA	NA	NA
	Uterine polyps	FinnGen	121	0.898802	0.99 (0.83, 1.18)	0.904821	1.03 (0.80, 1.33)	0.817326	0.71 (0.31, 1.60)	0.407496	0.410915	NA	NA	NA
	Uterine polyps	UK Biobank	129	0.418071	1.06 (0.96, 1.18)	0.247521	1.02 (0.88, 1.18)	0.804783	1.28 (0.82, 2.01)	0.28223	0.402638	NA	NA	NA
	Uterine polyps	Meta-analysis			1.04 (0.96, 1.14)	0.344154	1.02 (0.90, 1.16)	0.742017	1.12 (0.75, 1.66)	0.587458		NA	NA	NA
	Preeclampsia	FinnGen	121	0.598514	1.11 (0.99, 1.25)	0.0756655	1.03 (0.85, 1.23)	0.784064	0.88 (0.52, 1.51)	0.655197	0.391146	NA	NA	NA
	Preeclampsia	UK Biobank	129	0.832408	1.40 (0.78, 2.54)	0.262287	0.97 (0.42, 2.23)	0.948976	0.27 (0.02, 3.68)	0.327358	0.206264	NA	NA	NA
	Preeclampsia	Meta-analysis			1.12 (1.00, 1.26)	0.049864	1.02 (0.86, 1.22)	0.799555	0.84 (0.50, 1.43)	0.524959		NA	NA	NA
	OR, odd ratio; CI, condifence interval; IVW, inverse variance weighted; MR, Mendelian randomization; MR-PRESSO, Mendelian Randomization Pleiotropy RESidual Sum and Outlier;
	*ORs for Gynecological diseases were scaled to genetically predicted one standard deviation increase hours/day of leisure screen time. Estimates with P<0.05 in IVW analysis are reported in bold.
	†Outlier-corrected estimate. NA, not available (if no outliers were detected).
