# Supplementary material for: Sedentary behavior, physical activity, psychological well-being, and gynecologic and obstetric disorders: A multivariable Mendelian randomization and mediation analysis
Source: Medicine (Baltimore). 2026 May 8;105(19):e48611. doi: 10.1097/MD.0000000000048611 (PMC13166659; doi:10.1097/MD.0000000000048611)
Supplement: Supplementary file 10 [file medi-105-e48611-s010.xlsx]

## Sheet: Figure S3
	Figure S3. Forest plots of causal associations between four lifestyle and psychological factors and 20 Gynecologic and Obstetric Disorders. Each panel displays the causal estimates for a primary exposure: (A) Leisure screen time (LST), (B) Moderate-to-vigorous physical activity (MVPA), (C) Experiencing mood swings (EMS), and (D) Well-being spectrum (WBS). Within each panel, results from both univ…
	A							B
	C							D
