# Supplementary material for: Sedentary behavior, physical activity, psychological well-being, and gynecologic and obstetric disorders: A multivariable Mendelian randomization and mediation analysis
Source: Medicine (Baltimore). 2026 May 8;105(19):e48611. doi: 10.1097/MD.0000000000048611 (PMC13166659; doi:10.1097/MD.0000000000048611)
Supplement: Supplementary file 11 [file medi-105-e48611-s011.xlsx]

## Sheet: Table S9
	Table S9.Estimates of genetical liability to Moderate-to-vigorous intensity physical activity on Gynecologic and Obstetric Disorders in univaribale mendelian randomization*
	Disease	Source	Number of used SNPs	IVW			Weighted median		MR-Egger			MR-PRESSO†
				Cochran's Q P value	OR (95%CI)	P value	OR (95%CI)	P value	OR (95%CI)	P value	P intercept	Outliers	OR (95%CI)	P value
	Polycystic ovaries	FinnGen	15	0.0296381	0.68 (0.54, 0.85)	0.000843102	0.75 (0.59, 0.95)	0.0180584	0.70 (0.18, 2.75)	0.621201	0.965309	1	0.73 (0.55, 0.91)	0.00557799
	Polycystic ovaries	UK Biobank	16	0.101268	0.95 (0.07, 12.65)	0.969581	0.29 (0.02, 5.41)	0.403763	0.16 (0.00, 3130128.56)	0.834511	0.836961	NA	NA	NA
	Polycystic ovaries	Meta-analysis			0.68 (0.55, 0.86)	0.000871593	0.75 (0.59, 0.95)	0.0153425	0.70 (0.18, 2.72)	0.601818		NA	NA	NA
	Ovary cancer	FinnGen	15	0.712757	0.69 (0.36, 1.32)	0.26156	0.51 (0.21, 1.26)	0.14573	1.51 (0.03, 70.84)	0.836637	0.689679	NA	NA	NA
	Ovary cancer	UK Biobank	16	0.66636	1.24 (0.46, 3.30)	0.669182	0.86 (0.22, 3.38)	0.832759	0.02 (0.00, 7.32)	0.205746	0.179478	NA	NA	NA
	Ovary cancer	Meta-analysis			0.82 (0.48, 1.42)	0.487208	0.60 (0.28, 1.27)	0.182914	0.42 (0.02, 10.92)	0.600067		NA	NA	NA
	Ovarian cyst	FinnGen	15	0.442966	0.67 (0.54, 0.82)	0.000140158	0.65 (0.48, 0.87)	0.00442357	0.52 (0.15, 1.83)	0.325384	0.697534	NA	NA	NA
	Ovarian cyst	UK Biobank	16	0.0486919	0.54 (0.30, 0.99)	0.0481045	0.71 (0.34, 1.47)	0.356747	0.30 (0.01, 14.83)	0.554406	0.765333	NA	NA	NA
	Ovarian cyst	Meta-analysis			0.65 (0.53, 0.79)	2.1796e-05	0.66 (0.50, 0.87)	0.00285569	0.49 (0.15, 1.64)	0.246441		NA	NA	NA
	Female infertility	FinnGen	15	0.769929	0.69 (0.54, 0.89)	0.00366878	0.68 (0.48, 0.97)	0.0336155	0.80 (0.19, 3.46)	0.770246	0.843347	NA	NA	NA
	Female infertility	UK Biobank	16	0.330311	0.66 (0.26, 1.70)	0.389135	0.72 (0.21, 2.52)	0.610466	59.22 (0.20, 17263.71)	0.180496	0.137916	NA	NA	NA
	Female infertility	Meta-analysis			0.69 (0.54, 0.88)	0.00245445	0.69 (0.49, 0.96)	0.0290207	1.05 (0.25, 4.32)	0.949595		NA	NA	NA
	Pelvic inflammatory diseases	FinnGen	15	0.306371	0.80 (0.66, 0.98)	0.0321337	0.85 (0.65, 1.10)	0.214238	2.93 (0.97, 8.80)	0.0780527	0.0358592	NA	NA	NA
	Pelvic inflammatory diseases	UK Biobank	16	0.990939	0.56 (0.38, 0.85)	0.00616242	0.51 (0.30, 0.87)	0.0140967	0.48 (0.04, 6.27)	0.584752	0.902464	NA	NA	NA
	Pelvic inflammatory diseases	Meta-analysis			0.75 (0.62, 0.90)	0.0017255	0.77 (0.61, 0.97)	0.0278757	2.21 (0.80, 6.08)	0.124061		NA	NA	NA
	Genital prolapse	FinnGen	15	0.0703209	0.83 (0.61, 1.12)	0.228404	0.89 (0.63, 1.26)	0.50985	1.46 (0.24, 9.01)	0.690681	0.547627	NA	NA	NA
	Genital prolapse	UK Biobank	16	0.0235558	0.87 (0.58, 1.32)	0.516446	0.89 (0.56, 1.42)	0.632929	2.48 (0.18, 33.71)	0.506825	0.440776	NA	NA	NA
	Genital prolapse	Meta-analysis			0.84 (0.66, 1.08)	0.175743	0.89 (0.68, 1.17)	0.41573	1.74 (0.39, 7.73)	0.469384		NA	NA	NA
	Miscarriage	FinnGen	15	0.199802	0.89 (0.77, 1.04)	0.135672	0.90 (0.74, 1.09)	0.27218	1.83 (0.81, 4.13)	0.166802	0.101179	NA	NA	NA
	Miscarriage	UK Biobank	16	0.065975	1.05 (0.54, 2.04)	0.885317	1.20 (0.57, 2.51)	0.630702	4.62 (0.07, 321.29)	0.490965	0.499268	NA	NA	NA
	Miscarriage	Meta-analysis			0.90 (0.78, 1.04)	0.15432	0.91 (0.76, 1.10)	0.346939	1.89 (0.85, 4.20)	0.1161		NA	NA	NA
	Excessive vomiting in pregnancy	FinnGen	15	0.759338	0.75 (0.43, 1.30)	0.299596	0.65 (0.31, 1.33)	0.237144	0.21 (0.01, 5.21)	0.356465	0.443428	NA	NA	NA
	Excessive vomiting in pregnancy	UK Biobank	16	0.333756	1.24 (0.13, 12.05)	0.853737	2.54 (0.13, 49.60)	0.53946	0.89 (0.00, 2334097.50)	0.988084	0.965409	NA	NA	NA
	Excessive vomiting in pregnancy	Meta-analysis			0.77 (0.45, 1.31)	0.334615	0.70 (0.35, 1.41)	0.315511	0.22 (0.01, 5.17)	0.348553		NA	NA	NA
	Inflammatory disease of breast	FinnGen	15	0.0899454	0.74 (0.34, 1.64)	0.461259	0.78 (0.32, 1.88)	0.580124	2.36 (0.02, 269.31)	0.727907	0.635587	NA	NA	NA
	Inflammatory disease of breast	UK Biobank	16	0.116273	0.60 (0.15, 2.46)	0.477159	0.82 (0.15, 4.48)	0.823074	0.11 (0.00, 988.84)	0.637129	0.711745	NA	NA	NA
	Inflammatory disease of breast	Meta-analysis			0.71 (0.35, 1.41)	0.322345	0.79 (0.36, 1.72)	0.552545	1.22 (0.02, 82.08)	0.925141		NA	NA	NA
	Breast cancer	FinnGen	15	0.00800359	0.73 (0.53, 1.02)	0.061903	0.85 (0.61, 1.19)	0.348261	1.29 (0.18, 9.05)	0.800627	0.573157	1	0.81 (0.54, 1.08)	0.146378
	Breast cancer	UK Biobank	16	0.550389	0.79 (0.58, 1.06)	0.119909	0.74 (0.49, 1.12)	0.153659	2.71 (0.40, 18.30)	0.323491	0.218819	NA	NA	NA
	Breast cancer	Meta-analysis			0.76 (0.61, 0.95)	0.0159025	0.81 (0.62, 1.05)	0.10505	1.88 (0.48, 7.37)	0.362254		NA	NA	NA
	Breast benign neoplasm	FinnGen	15	0.754887	0.84 (0.53, 1.34)	0.472728	0.78 (0.41, 1.45)	0.427946	0.12 (0.01, 1.75)	0.144422	0.170342	NA	NA	NA
	Breast benign neoplasm	UK Biobank	16	0.83598	0.47 (0.21, 1.05)	0.0660548	0.75 (0.24, 2.34)	0.623403	15.88 (0.10, 2608.51)	0.306003	0.191463	NA	NA	NA
	Breast benign neoplasm	Meta-analysis			0.73 (0.49, 1.09)	0.125514	0.77 (0.44, 1.33)	0.351694	0.34 (0.03, 3.73)	0.38045		NA	NA	NA
	Ectopic pregnancy	FinnGen	15	0.00824646	0.77 (0.45, 1.32)	0.341369	0.99 (0.55, 1.79)	0.985402	2.36 (0.10, 58.11)	0.608313	0.499299	1	0.65 (0.18, 1.12)	0.101589
	Ectopic pregnancy	UK Biobank	16	0.525605	0.25 (0.04, 1.41)	0.117164	0.45 (0.04, 4.99)	0.511722	0.77 (0.00, 40062.13)	0.963357	0.840625	NA	NA	NA
	Ectopic pregnancy	Meta-analysis			0.70 (0.42, 1.17)	0.169351	0.95 (0.54, 1.68)	0.862812	2.16 (0.10, 46.61)	0.623815		NA	NA	NA
	Irregular menses	FinnGen	15	0.312261	0.64 (0.51, 0.80)	0.000100022	0.61 (0.44, 0.83)	0.00170402	0.67 (0.17, 2.64)	0.571836	0.951627	NA	NA	NA
	Irregular menses	UK Biobank	16	0.213244	0.70 (0.51, 0.96)	0.0247444	0.68 (0.46, 0.99)	0.0425398	0.34 (0.05, 2.46)	0.302506	0.478706	NA	NA	NA
	Irregular menses	Meta-analysis			0.66 (0.55, 0.79)	7.94274e-06	0.63 (0.50, 0.81)	0.000207682	0.53 (0.17, 1.66)	0.277266		NA	NA	NA
	Menorrhagia	FinnGen	15	0.00367668	0.52 (0.38, 0.72)	6.81238e-05	0.60 (0.43, 0.82)	0.00144906	0.56 (0.08, 3.92)	0.569648	0.942602	1	0.58 (0.32, 0.84)	0.00122198
	Menorrhagia	UK Biobank	16	0.422318	0.62 (0.44, 0.88)	0.00698202	0.70 (0.43, 1.13)	0.144621	0.44 (0.05, 4.26)	0.491311	0.772927	NA	NA	NA
	Menorrhagia	Meta-analysis			0.56 (0.45, 0.71)	1.94473e-06	0.63 (0.48, 0.82)	0.00053918	0.51 (0.12, 2.22)	0.366531		NA	NA	NA
	Oligomenorrhoea	FinnGen	15	0.206474	1.28 (0.50, 3.29)	0.610051	1.73 (0.54, 5.53)	0.359045	1513.44 (11.67, 196238.23)	0.0112727	0.0125599	NA	NA	NA
	Oligomenorrhoea	UK Biobank	16	0.699521	0.60 (0.04, 9.27)	0.715216	1.08 (0.03, 46.31)	0.969242	0.16 (0.00, 4539413.99)	0.837736	0.881041	NA	NA	NA
	Oligomenorrhoea	Meta-analysis			1.18 (0.48, 2.88)	0.716648	1.66 (0.54, 5.04)	0.374799	765.97 (7.11, 82571.83)	0.00541725		NA	NA	NA
	Preterm labour and delivery	FinnGen	15	0.109431	0.60 (0.42, 0.87)	0.00696154	0.66 (0.42, 1.04)	0.0707096	0.27 (0.03, 2.44)	0.265416	0.48347	NA	NA	NA
	Preterm labour and delivery	UK Biobank	16	0.121035	2.67 (0.55, 13.01)	0.223413	1.97 (0.30, 12.99)	0.479871	21.11 (0.00, 578549.15)	0.567869	0.69406	NA	NA	NA
	Preterm labour and delivery	Meta-analysis			0.65 (0.45, 0.93)	0.0186486	0.70 (0.45, 1.09)	0.111223	0.33 (0.04, 2.81)	0.31005		NA	NA	NA
	Endometriosis	FinnGen	15	0.0209905	0.51 (0.37, 0.72)	9.28926e-05	0.70 (0.48, 1.01)	0.0568053	0.78 (0.10, 5.83)	0.81141	0.688379	NA	NA	NA
	Endometriosis	UK Biobank	16	0.148809	0.70 (0.38, 1.27)	0.238852	0.90 (0.44, 1.84)	0.780378	86.39 (3.43, 2174.63)	0.0169439	0.0101901	NA	NA	NA
	Endometriosis	Meta-analysis			0.55 (0.41, 0.74)	6.60982e-05	0.74 (0.53, 1.02)	0.0692433	2.92 (0.53, 16.10)	0.219352		NA	NA	NA
	Uterine leiomyoma	FinnGen	15	0.086636	0.87 (0.70, 1.08)	0.197424	0.80 (0.61, 1.05)	0.110631	1.33 (0.37, 4.83)	0.669769	0.519523	NA	NA	NA
	Uterine leiomyoma	UK Biobank	16	0.193507	0.91 (0.63, 1.31)	0.614713	0.97 (0.61, 1.56)	0.913905	5.64 (0.63, 50.29)	0.143676	0.120189	NA	NA	NA
	Uterine leiomyoma	Meta-analysis			0.88 (0.73, 1.06)	0.171792	0.84 (0.66, 1.07)	0.151002	1.93 (0.64, 5.86)	0.245216		NA	NA	NA
	Uterine polyps	FinnGen	15	0.586725	0.65 (0.39, 1.09)	0.104658	0.58 (0.28, 1.19)	0.136625	0.12 (0.01, 2.43)	0.190376	0.282729	NA	NA	NA
	Uterine polyps	UK Biobank	16	0.729812	1.28 (0.93, 1.76)	0.130028	1.17 (0.76, 1.81)	0.466825	0.64 (0.09, 4.70)	0.666158	0.501102	NA	NA	NA
	Uterine polyps	Meta-analysis			1.06 (0.81, 1.39)	0.664486	0.97 (0.67, 1.41)	0.884999	0.38 (0.07, 2.02)	0.257774		NA	NA	NA
	Preeclampsia	FinnGen	15	0.324004	1.13 (0.79, 1.62)	0.504151	1.17 (0.73, 1.87)	0.511134	0.61 (0.07, 5.24)	0.657622	0.576235	NA	NA	NA
	Preeclampsia	UK Biobank	16	0.477741	4.02 (0.63, 25.90)	0.142744	5.90 (0.50, 70.24)	0.159892	2.32 (0.00, 356394.91)	0.89229	0.928179	NA	NA	NA
	Preeclampsia	Meta-analysis			1.18 (0.83, 1.68)	0.350637	1.24 (0.78, 1.96)	0.364816	0.63 (0.08, 5.28)	0.673112		NA	NA	NA
	OR, odd ratio; CI, condifence interval; IVW, inverse variance weighted; MR, Mendelian randomization; MR-PRESSO, Mendelian Randomization Pleiotropy RESidual Sum and Outlier;
	*ORs for Gynecologic and obstetric disorders were scaled to genetically predicted one standard deviation increase hours/day of Moderate-to-vigorous intensity physical activity. Estimates with P<0.05 in IVW analysis are reported in bold.
	†Outlier-corrected estimate. NA, not available (if no outliers were detected).
