# Supplementary material for: Sedentary behavior, physical activity, psychological well-being, and gynecologic and obstetric disorders: A multivariable Mendelian randomization and mediation analysis
Source: Medicine (Baltimore). 2026 May 8;105(19):e48611. doi: 10.1097/MD.0000000000048611 (PMC13166659; doi:10.1097/MD.0000000000048611)
Supplement: Supplementary file 12 [file medi-105-e48611-s012.xlsx]

## Sheet: Figure S1
	Figure S1. Leave-one-out analysis for identified associations between moderate-to-vigorous physical activity with 20 Gynecologic and obstetric disorders.
