# Supplementary material for: Sedentary behavior, physical activity, psychological well-being, and gynecologic and obstetric disorders: A multivariable Mendelian randomization and mediation analysis
Source: Medicine (Baltimore). 2026 May 8;105(19):e48611. doi: 10.1097/MD.0000000000048611 (PMC13166659; doi:10.1097/MD.0000000000048611)
Supplement: Supplementary file 13 [file medi-105-e48611-s013.xlsx]

## Sheet: Table S10
	Table S10.Estimates of genetical liability to Experience mood swings on Gynecologic and obstetric disorders in univaribale mendelian randomization*
	Disease	Source	Number of used SNPs	IVW			Weighted median		MR-Egger			MR-PRESSO†
				Cochran's Q P value	OR (95%CI)	P value	OR (95%CI)	P value	OR (95%CI)	P value	P intercept	Outliers	OR (95%CI)	P value
	Polycystic ovaries	FinnGen	40	0.578408	1.80 (1.52, 2.14)	1.50944e-11	1.72 (1.34, 2.20)	1.62277e-05	3.68 (1.23, 11.00)	0.02542	0.20513	NA	NA	NA
	Polycystic ovaries	UK Biobank	40	0.133244	0.90 (0.10, 8.12)	0.927945	1.66 (0.08, 35.12)	0.744216	0.01 (0.00, 1848.84)	0.432774	0.434839	NA	NA	NA
	Polycystic ovaries	Meta-analysis			1.80 (1.51, 2.13)	1.82268e-11	1.72 (1.35, 2.20)	1.53506e-05	3.50 (1.17, 10.45)	0.0244952		NA	NA	NA
	Ovary cancer	FinnGen	40	0.860361	0.30 (0.15, 0.59)	0.000500511	0.34 (0.13, 0.87)	0.0242529	0.33 (0.00, 25.19)	0.618645	0.967364	NA	NA	NA
	Ovary cancer	UK Biobank	40	0.0580154	1.71 (0.59, 4.97)	0.32222	2.20 (0.57, 8.50)	0.254118	13.38 (0.03, 6244.80)	0.413279	0.509501	NA	NA	NA
	Ovary cancer	Meta-analysis			0.50 (0.28, 0.88)	0.0160468	0.62 (0.29, 1.35)	0.229609	1.13 (0.03, 39.03)	0.946659		NA	NA	NA
	Ovarian cyst	FinnGen	40	0.237705	1.43 (1.14, 1.80)	0.00238246	1.38 (1.00, 1.91)	0.0487367	0.82 (0.19, 3.64)	0.798184	0.465287	NA	NA	NA
	Ovarian cyst	UK Biobank	40	0.277898	1.22 (0.77, 1.92)	0.400599	1.15 (0.63, 2.11)	0.644378	0.19 (0.01, 2.52)	0.215938	0.161177	NA	NA	NA
	Ovarian cyst	Meta-analysis			1.38 (1.13, 1.70)	0.00199929	1.33 (1.00, 1.77)	0.0504817	0.57 (0.16, 2.07)	0.394363		NA	NA	NA
	Female infertility	FinnGen	40	0.00328238	1.22 (0.87, 1.72)	0.241623	1.54 (1.06, 2.25)	0.0241585	3.16 (0.36, 27.78)	0.305735	0.391557	1	1.32 (1.01, 1.63)	0.0928796
	Female infertility	UK Biobank	40	0.55837	0.97 (0.42, 2.22)	0.946472	0.89 (0.28, 2.89)	0.851949	5.49 (0.05, 630.94)	0.486316	0.472367	NA	NA	NA
	Female infertility	Meta-analysis			1.18 (0.87, 1.62)	0.289794	1.47 (1.02, 2.10)	0.0366958	3.48 (0.48, 25.09)	0.216212		NA	NA	NA
	Pelvic inflammatory diseases	FinnGen	40	0.0537662	1.37 (1.09, 1.73)	0.00622559	1.15 (0.86, 1.52)	0.350801	1.91 (0.44, 8.34)	0.397404	0.663188	NA	NA	NA
	Pelvic inflammatory diseases	UK Biobank	40	0.771129	1.47 (1.01, 2.14)	0.0457642	1.27 (0.74, 2.15)	0.38431	0.82 (0.09, 7.16)	0.860567	0.596595	NA	NA	NA
	Pelvic inflammatory diseases	Meta-analysis			1.40 (1.15, 1.70)	0.00074007	1.17 (0.91, 1.51)	0.21746	1.46 (0.43, 4.94)	0.543611		NA	NA	NA
	Genital prolapse	FinnGen	40	0.00965979	1.40 (1.02, 1.91)	0.0368064	1.62 (1.09, 2.42)	0.0167483	2.01 (0.26, 15.30)	0.504546	0.723938	NA	NA	NA
	Genital prolapse	UK Biobank	40	0.0473804	1.95 (1.40, 2.72)	7.48486e-05	1.90 (1.26, 2.87)	0.00222422	1.68 (0.25, 11.48)	0.599313	0.877547	NA	NA	NA
	Genital prolapse	Meta-analysis			1.64 (1.30, 2.05)	2.24926e-05	1.75 (1.32, 2.33)	0.000120414	1.83 (0.45, 7.38)	0.396471		NA	NA	NA
	Miscarriage	FinnGen	40	0.177269	1.26 (1.08, 1.46)	0.00233909	1.33 (1.09, 1.62)	0.00542894	1.10 (0.42, 2.86)	0.84639	0.783047	NA	NA	NA
	Miscarriage	UK Biobank	40	0.147131	0.82 (0.48, 1.41)	0.482879	0.80 (0.38, 1.67)	0.550309	0.93 (0.04, 21.27)	0.964717	0.938512	NA	NA	NA
	Miscarriage	Meta-analysis			1.22 (1.06, 1.41)	0.00594627	1.28 (1.06, 1.55)	0.01143	1.08 (0.43, 2.71)	0.862257		NA	NA	NA
	Excessive vomiting in pregnancy	FinnGen	40	0.000113245	1.44 (0.64, 3.24)	0.381903	1.62 (0.67, 3.90)	0.283613	5.85 (0.03, 1116.57)	0.513902	0.599044	1	1.24 (0.47, 2.01)	0.585946
	Excessive vomiting in pregnancy	UK Biobank	40	0.306577	0.85 (0.11, 6.86)	0.880068	1.31 (0.07, 24.13)	0.857776	0.15 (0.00, 25653.94)	0.756171	0.772488	NA	NA	NA
	Excessive vomiting in pregnancy	Meta-analysis			1.34 (0.63, 2.86)	0.447244	1.59 (0.68, 3.69)	0.280882	3.25 (0.03, 401.48)	0.631515		NA	NA	NA
	Inflammatory disease of breast	FinnGen	40	0.593841	2.14 (1.11, 4.11)	0.0227248	1.64 (0.65, 4.16)	0.294222	10.33 (0.16, 682.90)	0.2818	0.460605	NA	NA	NA
	Inflammatory disease of breast	UK Biobank	40	0.973707	2.16 (0.73, 6.39)	0.165541	2.61 (0.59, 11.65)	0.208317	155.64 (0.31, 78410.27)	0.120123	0.179052	NA	NA	NA
	Inflammatory disease of breast	Meta-analysis			2.14 (1.22, 3.75)	0.00765644	1.87 (0.85, 4.11)	0.120029	24.08 (0.74, 778.87)	0.072841		NA	NA	NA
	Breast cancer	FinnGen	40	0.0280137	0.87 (0.66, 1.15)	0.325989	0.95 (0.68, 1.33)	0.765385	0.25 (0.04, 1.45)	0.1302	0.166974	NA	NA	NA
	Breast cancer	UK Biobank	40	0.0343322	1.00 (0.71, 1.41)	0.988311	1.00 (0.67, 1.51)	0.988169	0.29 (0.04, 2.01)	0.219843	0.211958	1	1.16 (0.87, 1.45)	0.322223
	Breast cancer	Meta-analysis			0.92 (0.74, 1.14)	0.453316	0.97 (0.75, 1.26)	0.826051	0.27 (0.07, 0.98)	0.0473284		NA	NA	NA
	Breast benign neoplasm	FinnGen	40	0.156352	1.20 (0.71, 2.03)	0.487804	1.28 (0.67, 2.47)	0.451305	0.89 (0.03, 26.55)	0.944789	0.858902	NA	NA	NA
	Breast benign neoplasm	UK Biobank	40	0.550189	1.20 (0.57, 2.53)	0.638861	1.10 (0.39, 3.11)	0.850554	0.03 (0.00, 2.24)	0.119392	0.0970663	NA	NA	NA
	Breast benign neoplasm	Meta-analysis			1.20 (0.78, 1.85)	0.402302	1.23 (0.71, 2.14)	0.460699	0.24 (0.02, 3.48)	0.297017		NA	NA	NA
	Ectopic pregnancy	FinnGen	40	0.746151	1.71 (1.17, 2.50)	0.0054134	1.44 (0.85, 2.43)	0.172662	2.13 (0.19, 24.27)	0.545628	0.859354	NA	NA	NA
	Ectopic pregnancy	UK Biobank	40	0.784735	1.97 (0.40, 9.68)	0.405446	1.78 (0.17, 18.40)	0.63035	1.68 (0.00, 15347.89)	0.912079	0.972473	NA	NA	NA
	Ectopic pregnancy	Meta-analysis			1.73 (1.19, 2.50)	0.00375102	1.45 (0.87, 2.42)	0.151032	2.10 (0.20, 22.00)	0.536678		NA	NA	NA
	Irregular menses	FinnGen	40	0.964803	1.75 (1.41, 2.18)	4.42967e-07	1.65 (1.22, 2.23)	0.00118022	4.41 (1.09, 17.83)	0.0443779	0.198789	NA	NA	NA
	Irregular menses	UK Biobank	40	0.780029	1.72 (1.33, 2.22)	3.02941e-05	2.04 (1.41, 2.93)	0.000134626	3.11 (0.72, 13.42)	0.13666	0.426111	NA	NA	NA
	Irregular menses	Meta-analysis			1.74 (1.47, 2.05)	5.80423e-11	1.80 (1.42, 2.27)	8.1313e-07	3.73 (1.36, 10.25)	0.0106552		NA	NA	NA
	Menorrhagia	FinnGen	40	0.00148738	1.71 (1.28, 2.29)	0.000303808	1.69 (1.22, 2.34)	0.00164829	1.31 (0.20, 8.68)	0.780607	0.780911	2	1.72 (1.46, 1.98)	0.000190795
	Menorrhagia	UK Biobank	40	0.875417	1.69 (1.23, 2.32)	0.00130346	1.92 (1.21, 3.05)	0.00553959	5.25 (0.85, 32.55)	0.0829014	0.223081	NA	NA	NA
	Menorrhagia	Meta-analysis			1.70 (1.37, 2.11)	1.32965e-06	1.76 (1.35, 2.30)	3.03691e-05	2.69 (0.72, 9.99)	0.139833		NA	NA	NA
	Oligomenorrhoea	FinnGen	40	0.358929	2.83 (1.17, 6.86)	0.0211845	1.95 (0.59, 6.43)	0.271231	35.23 (0.12, 10363.49)	0.226914	0.384285	NA	NA	NA
	Oligomenorrhoea	UK Biobank	40	0.970141	0.28 (0.02, 3.46)	0.318291	0.57 (0.02, 17.41)	0.747399	688.21 (0.00, 1344621019.28)	0.382188	0.289253	NA	NA	NA
	Oligomenorrhoea	Meta-analysis			2.20 (0.95, 5.06)	0.0649714	1.71 (0.55, 5.27)	0.350883	52.38 (0.26, 10401.81)	0.142563		NA	NA	NA
	Preterm labour and delivery	FinnGen	40	0.0192816	1.71 (1.16, 2.51)	0.0065478	1.79 (1.10, 2.89)	0.0186769	2.20 (0.18, 26.86)	0.540829	0.841431	NA	NA	NA
	Preterm labour and delivery	UK Biobank	40	0.740915	0.39 (0.11, 1.32)	0.128752	0.57 (0.10, 3.25)	0.526054	0.00 (0.00, 0.48)	0.0367196	0.0611855	NA	NA	NA
	Preterm labour and delivery	Meta-analysis			1.49 (1.03, 2.15)	0.0326778	1.65 (1.03, 2.62)	0.0359761	0.83 (0.08, 8.80)	0.880717		NA	NA	NA
	Endometriosis	FinnGen	40	0.141535	1.45 (1.10, 1.91)	0.00925065	1.60 (1.12, 2.27)	0.00963066	4.82 (0.83, 27.98)	0.0873472	0.18154	NA	NA	NA
	Endometriosis	UK Biobank	40	0.310769	1.85 (1.13, 3.05)	0.0149969	1.65 (0.83, 3.30)	0.156457	0.42 (0.02, 7.18)	0.55086	0.303532	NA	NA	NA
	Endometriosis	Meta-analysis			1.53 (1.20, 1.95)	0.000544907	1.61 (1.17, 2.20)	0.00317684	2.45 (0.55, 10.95)	0.239297		NA	NA	NA
	Uterine leiomyoma	FinnGen	40	6.12785e-08	1.24 (0.93, 1.67)	0.143643	1.11 (0.85, 1.46)	0.445539	2.96 (0.45, 19.38)	0.265094	0.366142	2	1.16 (0.96, 1.36)	0.166239
	Uterine leiomyoma	UK Biobank	40	0.552989	1.36 (1.01, 1.83)	0.0445213	1.48 (0.97, 2.28)	0.0712998	1.41 (0.26, 7.82)	0.694104	0.963324	NA	NA	NA
	Uterine leiomyoma	Meta-analysis			1.30 (1.05, 1.60)	0.0142599	1.21 (0.96, 1.52)	0.108128	1.98 (0.56, 7.00)	0.291666		NA	NA	NA
	Uterine polyps	FinnGen	40	0.0771692	1.66 (0.90, 3.06)	0.101954	1.41 (0.67, 2.99)	0.363658	0.35 (0.01, 17.64)	0.60138	0.433907	NA	NA	NA
	Uterine polyps	UK Biobank	40	0.209977	1.05 (0.76, 1.44)	0.776877	0.93 (0.61, 1.42)	0.748019	1.25 (0.20, 7.90)	0.81565	0.851253	NA	NA	NA
	Uterine polyps	Meta-analysis			1.16 (0.87, 1.53)	0.313828	1.03 (0.72, 1.49)	0.87038	0.99 (0.19, 5.26)	0.990673		NA	NA	NA
	Preeclampsia	FinnGen	40	0.0553733	1.13 (0.75, 1.70)	0.553286	1.13 (0.66, 1.91)	0.658114	4.30 (0.31, 58.99)	0.282123	0.31845	NA	NA	NA
	Preeclampsia	UK Biobank	40	0.622598	0.12 (0.02, 0.67)	0.0156478	0.19 (0.02, 2.34)	0.194045	0.01 (0.00, 114.94)	0.316603	0.550967	NA	NA	NA
	Preeclampsia	Meta-analysis			1.00 (0.67, 1.49)	0.985758	1.05 (0.62, 1.75)	0.867301	2.79 (0.22, 35.00)	0.427643		NA	NA	NA
	OR, odd ratio; CI, condifence interval; IVW, inverse variance weighted; MR, Mendelian randomization; MR-PRESSO, Mendelian Randomization Pleiotropy RESidual Sum and Outlier;
	*ORs for Gynecologic and obstetric disorders were scaled to genetically predicted one standard deviation increase hours/day of Experience mood swings. Estimates with P<0.05 in IVW analysis are reported in bold.
	†Outlier-corrected estimate. NA, not available (if no outliers were detected).
