# Supplementary material for: Sedentary behavior, physical activity, psychological well-being, and gynecologic and obstetric disorders: A multivariable Mendelian randomization and mediation analysis
Source: Medicine (Baltimore). 2026 May 8;105(19):e48611. doi: 10.1097/MD.0000000000048611 (PMC13166659; doi:10.1097/MD.0000000000048611)
Supplement: Supplementary file 14 [file medi-105-e48611-s014.xlsx]

## Sheet: Table S11
	Table S11.Estimates of genetical liability to well-being spectrum on Gynecologic and obstetric disorders in univaribale mendelian randomization*
	Disease	Source	Number of used SNPs	IVW			Weighted median		MR-Egger			MR-PRESSO†
				Cochran's Q P value	OR (95%CI)	P value	OR (95%CI)	P value	OR (95%CI)	P value	P intercept	Outliers	OR (95%CI)	P value
	Polycystic ovaries	FinnGen	124	0.00194093	0.55 (0.43, 0.72)	1.06047e-05	0.65 (0.46, 0.90)	0.0107695	1.91 (0.46, 7.94)	0.373607	0.0853178	1	0.57 (0.32, 0.82)	3.95446e-05
	Polycystic ovaries	UK Biobank	125	0.395537	0.04 (0.00, 0.63)	0.0212742	0.09 (0.00, 3.57)	0.197917	1.15 (0.00, 1054169.03)	0.984605	0.635869	NA	NA	NA
	Polycystic ovaries	Meta-analysis			0.54 (0.42, 0.70)	4.03926e-06	0.64 (0.46, 0.89)	0.00792411	1.90 (0.46, 7.84)	0.373332		NA	NA	NA
	Ovary cancer	FinnGen	124	0.252828	2.25 (0.91, 5.58)	0.0806301	2.36 (0.65, 8.55)	0.192006	10.55 (0.07, 1545.25)	0.35624	0.537642	NA	NA	NA
	Ovary cancer	UK Biobank	125	0.88503	2.15 (0.64, 7.22)	0.216586	2.46 (0.44, 13.63)	0.304504	1.96 (0.00, 1000.02)	0.83245	0.977002	NA	NA	NA
	Ovary cancer	Meta-analysis			2.21 (1.07, 4.58)	0.0324317	2.39 (0.85, 6.70)	0.0969414	5.47 (0.11, 268.75)	0.39223		NA	NA	NA
	Ovarian cyst	FinnGen	124	0.00127487	0.51 (0.36, 0.70)	5.63323e-05	0.42 (0.28, 0.64)	4.54495e-05	2.08 (0.34, 12.59)	0.428853	0.121118	1	0.48 (0.16, 0.80)	1.1537e-05
	Ovarian cyst	UK Biobank	125	0.757342	0.28 (0.16, 0.50)	1.4131e-05	0.42 (0.18, 0.95)	0.0372681	0.30 (0.02, 5.73)	0.423044	0.967115	NA	NA	NA
	Ovarian cyst	Meta-analysis			0.44 (0.33, 0.58)	1.53665e-08	0.42 (0.29, 0.61)	4.6759e-06	1.23 (0.26, 5.72)	0.795056		NA	NA	NA
	Female infertility	FinnGen	124	0.000360724	0.76 (0.50, 1.14)	0.178975	0.60 (0.37, 0.98)	0.0402502	8.52 (0.96, 75.85)	0.0572312	0.0292325	1	0.70 (0.31, 1.09)	0.0778595
	Female infertility	UK Biobank	125	0.849743	0.34 (0.11, 1.04)	0.0580635	0.35 (0.07, 1.76)	0.203352	0.02 (0.00, 6.69)	0.194672	0.34227	NA	NA	NA
	Female infertility	Meta-analysis			0.69 (0.47, 1.01)	0.055492	0.58 (0.36, 0.92)	0.0198784	3.96 (0.52, 30.51)	0.185911		NA	NA	NA
	Pelvic inflammatory diseases	FinnGen	124	0.000200388	0.44 (0.32, 0.60)	1.45955e-07	0.58 (0.40, 0.84)	0.00381906	2.95 (0.56, 15.42)	0.202164	0.023185	1	0.41 (0.11, 0.71)	5.50017e-08
	Pelvic inflammatory diseases	UK Biobank	125	0.383227	0.61 (0.37, 1.02)	0.0599696	0.78 (0.37, 1.65)	0.52141	3.01 (0.22, 42.00)	0.413205	0.228325	NA	NA	NA
	Pelvic inflammatory diseases	Meta-analysis			0.48 (0.37, 0.62)	4.33521e-08	0.62 (0.44, 0.86)	0.00398669	2.97 (0.73, 12.04)	0.127863		NA	NA	NA
	Genital prolapse	FinnGen	124	4.79937e-05	0.66 (0.44, 0.99)	0.0436693	0.59 (0.36, 0.96)	0.0343039	3.31 (0.37, 29.49)	0.286286	0.145262	2	0.59 (0.21, 0.97)	0.00689035
	Genital prolapse	UK Biobank	125	2.53123e-06	0.49 (0.30, 0.79)	0.0038156	0.52 (0.29, 0.96)	0.0360527	0.20 (0.02, 2.46)	0.212544	0.48197	1	0.54 (0.06, 1.02)	0.012799
	Genital prolapse	Meta-analysis			0.58 (0.43, 0.80)	0.000677411	0.56 (0.38, 0.82)	0.00303725	0.98 (0.19, 5.11)	0.984766		NA	NA	NA
	Miscarriage	FinnGen	124	2.9494e-05	0.60 (0.48, 0.75)	5.70671e-06	0.58 (0.44, 0.76)	0.000102952	0.87 (0.26, 2.91)	0.827893	0.536504	NA	NA	NA
	Miscarriage	UK Biobank	125	0.315415	0.83 (0.43, 1.61)	0.57844	0.52 (0.19, 1.38)	0.188287	0.36 (0.01, 11.08)	0.556494	0.624053	NA	NA	NA
	Miscarriage	Meta-analysis			0.62 (0.50, 0.76)	7.34384e-06	0.58 (0.44, 0.75)	4.24332e-05	0.79 (0.25, 2.47)	0.688974		NA	NA	NA
	Excessive vomiting in pregnancy	FinnGen	124	0.115094	0.77 (0.35, 1.69)	0.514603	0.63 (0.21, 1.90)	0.415742	2.71 (0.04, 203.95)	0.651369	0.562032	NA	NA	NA
	Excessive vomiting in pregnancy	UK Biobank	125	0.385335	9.93 (0.67, 147.98)	0.0956907	27.13 (0.50, 1475.29)	0.105443	17491.97 (0.02, 18771447783.59)	0.170413	0.28431	NA	NA	NA
	Excessive vomiting in pregnancy	Meta-analysis			0.94 (0.44, 2.00)	0.872982	0.83 (0.29, 2.38)	0.722434	5.88 (0.10, 363.84)	0.399718		NA	NA	NA
	Inflammatory disease of breast	FinnGen	124	0.12144	0.65 (0.26, 1.61)	0.354922	0.90 (0.26, 3.15)	0.87351	0.53 (0.00, 76.14)	0.800977	0.932068	NA	NA	NA
	Inflammatory disease of breast	UK Biobank	125	0.628149	0.41 (0.10, 1.77)	0.234419	0.28 (0.03, 2.40)	0.24552	42.39 (0.02, 73694.38)	0.326891	0.217584	NA	NA	NA
	Inflammatory disease of breast	Meta-analysis			0.57 (0.27, 1.24)	0.157196	0.67 (0.23, 1.98)	0.470116	2.03 (0.03, 127.40)	0.737037		NA	NA	NA
	Breast cancer	FinnGen	124	0.0042476	0.87 (0.62, 1.23)	0.436038	0.99 (0.63, 1.55)	0.94841	1.86 (0.28, 12.32)	0.522339	0.426758	1	0.91 (0.58, 1.24)	0.573339
	Breast cancer	UK Biobank	125	0.384771	0.98 (0.67, 1.44)	0.930687	0.97 (0.55, 1.68)	0.900091	0.61 (0.08, 4.36)	0.621492	0.62682	NA	NA	NA
	Breast cancer	Meta-analysis			0.92 (0.71, 1.19)	0.525006	0.98 (0.69, 1.39)	0.897055	1.09 (0.28, 4.25)	0.904799		NA	NA	NA
	Breast benign neoplasm	FinnGen	124	0.228449	1.03 (0.54, 1.95)	0.93646	1.11 (0.46, 2.67)	0.820086	0.80 (0.02, 26.73)	0.900462	0.887091	NA	NA	NA
	Breast benign neoplasm	UK Biobank	125	0.525227	0.46 (0.17, 1.25)	0.127655	0.17 (0.04, 0.72)	0.0160601	0.33 (0.00, 57.69)	0.676143	0.900845	NA	NA	NA
	Breast benign neoplasm	Meta-analysis			0.81 (0.47, 1.39)	0.451737	0.67 (0.31, 1.41)	0.288571	0.61 (0.03, 11.02)	0.734432		NA	NA	NA
	Ectopic pregnancy	FinnGen	124	0.00462647	0.48 (0.27, 0.84)	0.0107342	0.45 (0.22, 0.95)	0.0364929	1.37 (0.06, 31.66)	0.843607	0.501644	NA	NA	NA
	Ectopic pregnancy	UK Biobank	125	0.73847	0.20 (0.02, 1.71)	0.142299	0.17 (0.01, 4.07)	0.276625	14.71 (0.00, 843664.98)	0.631466	0.436284	NA	NA	NA
	Ectopic pregnancy	Meta-analysis			0.45 (0.26, 0.78)	0.00444917	0.43 (0.21, 0.89)	0.022323	1.64 (0.08, 33.57)	0.747096		NA	NA	NA
	Irregular menses	FinnGen	124	0.000795887	0.52 (0.37, 0.74)	0.000187075	0.68 (0.44, 1.04)	0.0719264	2.54 (0.40, 16.02)	0.322921	0.0898022	1	0.55 (0.22, 0.88)	0.000501621
	Irregular menses	UK Biobank	125	0.0019903	0.37 (0.25, 0.55)	1.46688e-06	0.43 (0.26, 0.73)	0.00188527	0.35 (0.04, 2.83)	0.326974	0.958221	NA	NA	NA
	Irregular menses	Meta-analysis			0.45 (0.35, 0.59)	2.56738e-09	0.57 (0.41, 0.79)	0.000788721	1.07 (0.27, 4.25)	0.925176		NA	NA	NA
	Menorrhagia	FinnGen	124	6.45092e-06	0.60 (0.42, 0.86)	0.00507762	0.54 (0.35, 0.83)	0.00535563	2.05 (0.29, 14.69)	0.474342	0.212563	1	0.56 (0.21, 0.91)	0.00172555
	Menorrhagia	UK Biobank	125	0.0241832	0.37 (0.23, 0.60)	5.79314e-05	0.45 (0.25, 0.83)	0.0110461	0.09 (0.01, 1.01)	0.052965	0.234956	NA	NA	NA
	Menorrhagia	Meta-analysis			0.50 (0.38, 0.67)	3.19992e-06	0.51 (0.36, 0.72)	0.000181815	0.60 (0.13, 2.77)	0.509401		NA	NA	NA
	Oligomenorrhoea	FinnGen	124	0.203128	0.22 (0.07, 0.70)	0.0101156	0.23 (0.04, 1.23)	0.0863028	28.44 (0.05, 15810.17)	0.30124	0.126739	NA	NA	NA
	Oligomenorrhoea	UK Biobank	125	0.503459	0.27 (0.01, 8.04)	0.452919	0.19 (0.00, 26.10)	0.506168	0.00 (0.00, 22516.30)	0.408683	0.487498	NA	NA	NA
	Oligomenorrhoea	Meta-analysis			0.22 (0.07, 0.67)	0.00744901	0.23 (0.05, 1.10)	0.0661065	8.14 (0.02, 3092.17)	0.488884		NA	NA	NA
	Preterm labour and delivery	FinnGen	124	0.120812	0.77 (0.50, 1.18)	0.22539	0.62 (0.35, 1.11)	0.107492	1.70 (0.16, 18.20)	0.661465	0.503406	NA	NA	NA
	Preterm labour and delivery	UK Biobank	125	0.949295	3.73 (0.73, 19.07)	0.113996	2.12 (0.20, 22.88)	0.536203	5.59 (0.00, 24802.56)	0.688781	0.923555	NA	NA	NA
	Preterm labour and delivery	Meta-analysis			0.85 (0.56, 1.29)	0.442713	0.67 (0.38, 1.17)	0.156473	1.86 (0.19, 18.18)	0.595063		NA	NA	NA
	Endometriosis	FinnGen	124	0.0033496	0.49 (0.34, 0.72)	0.000223694	0.45 (0.28, 0.74)	0.00150917	2.28 (0.29, 17.77)	0.433605	0.139023	2	0.44 (0.09, 0.79)	7.39429e-06
	Endometriosis	UK Biobank	125	0.0296945	0.41 (0.20, 0.84)	0.0149936	0.55 (0.22, 1.36)	0.194435	0.53 (0.01, 20.65)	0.732995	0.89537	NA	NA	NA
	Endometriosis	Meta-analysis			0.47 (0.34, 0.66)	1.07963e-05	0.47 (0.31, 0.73)	0.000648438	1.61 (0.27, 9.64)	0.604203		NA	NA	NA
	Uterine leiomyoma	FinnGen	124	2.13686e-07	0.81 (0.59, 1.10)	0.17022	0.78 (0.55, 1.12)	0.183523	1.39 (0.26, 7.50)	0.704076	0.52211	1	0.88 (0.61, 1.15)	0.359757
	Uterine leiomyoma	UK Biobank	125	0.32156	0.50 (0.33, 0.75)	0.000870234	0.64 (0.36, 1.15)	0.132904	0.67 (0.08, 5.58)	0.713117	0.778518	NA	NA	NA
	Uterine leiomyoma	Meta-analysis			0.68 (0.53, 0.87)	0.00195786	0.74 (0.55, 1.01)	0.05459	1.05 (0.28, 3.92)	0.945852		NA	NA	NA
	Uterine polyps	FinnGen	124	0.634507	0.30 (0.15, 0.59)	0.000469348	0.30 (0.11, 0.84)	0.0221944	0.13 (0.00, 5.27)	0.280018	0.652002	NA	NA	NA
	Uterine polyps	UK Biobank	125	0.817931	0.71 (0.48, 1.06)	0.0931821	0.82 (0.48, 1.41)	0.474021	0.30 (0.04, 2.26)	0.244382	0.391649	NA	NA	NA
	Uterine polyps	Meta-analysis			0.57 (0.41, 0.81)	0.00137653	0.66 (0.41, 1.07)	0.0905811	0.25 (0.04, 1.46)	0.122244		NA	NA	NA
	Preeclampsia	FinnGen	124	0.00507032	0.76 (0.45, 1.29)	0.311807	0.93 (0.47, 1.81)	0.825297	3.35 (0.19, 58.59)	0.409167	0.304887	NA	NA	NA
	Preeclampsia	UK Biobank	125	0.0202712	0.69 (0.05, 9.25)	0.777641	4.47 (0.14, 144.70)	0.398483	21.13 (0.00, 14115005.41)	0.656483	0.610736	1	0.51 (0.01, 3.04)	0.599102
	Preeclampsia	Meta-analysis			0.76 (0.46, 1.27)	0.294979	0.98 (0.51, 1.90)	0.954687	3.63 (0.22, 59.60)	0.366518		NA	NA	NA
	OR, odd ratio; CI, condifence interval; IVW, inverse variance weighted; MR, Mendelian randomization; MR-PRESSO, Mendelian Randomization Pleiotropy RESidual Sum and Outlier;
	*ORs for Gynecologic and obstetric disorders were scaled to genetically predicted one standard deviation increase hours/day of Experience mood swings. Estimates with P<0.05 in IVW analysis are reported in bold.
	†Outlier-corrected estimate. NA, not available (if no outliers were detected).
