# Supplementary material for: Sedentary behavior, physical activity, psychological well-being, and gynecologic and obstetric disorders: A multivariable Mendelian randomization and mediation analysis
Source: Medicine (Baltimore). 2026 May 8;105(19):e48611. doi: 10.1097/MD.0000000000048611 (PMC13166659; doi:10.1097/MD.0000000000048611)
Supplement: Supplementary file 15 [file medi-105-e48611-s015.xlsx]

## Sheet: Figure S2
	Figure S2. Summary of associations of genetically predicted leisure screen time, moderate-to-vigorous physical activity, experiencing mood swings, and well-being spectrum with 20 gynecologic and obstetric disorders.
	UVMR, univariable Mendelian randomization; MVMR, multivariable Mendelian randomization; LST leisure screen time; MVPA; moderate to vigorous physical activity. The numbers in the box are the odds ratios for associations of exposure for gastrointestinal diseases. The association with a P-value <0.05 but Benjamini-Hochberg adjusted P-value >0.05 was regarded suggestive and the association with a Ben…
