# Supplementary material for: Sedentary behavior, physical activity, psychological well-being, and gynecologic and obstetric disorders: A multivariable Mendelian randomization and mediation analysis
Source: Medicine (Baltimore). 2026 May 8;105(19):e48611. doi: 10.1097/MD.0000000000048611 (PMC13166659; doi:10.1097/MD.0000000000048611)
Supplement: Supplementary file 16 [file medi-105-e48611-s016.xlsx]

## Sheet: Table S13
	Table S13. Estimates of genetic liability to leisure screen time, moderate-to-vigorous intensity physical activity, experiencing mood swings, and well-being spectrum on gynecologic and obstetric disorders, adjusting for alcohol, education, sleep, and coffee phenotypes
	Disease	Source	Leisure screen time												Moderate-to-vigorous intensity physical activity												Experiencing mood swings												Well-being spectrum (multivariate analysis)
			Adjustment for alcohol consumption			Adjustment for Educational attainment			Adjustment for Sleep duration			Adjustment for Coffee intake			Adjustment for alcohol comsuption			Adjustment for Educational attainment			Adjustment for Sleep duration			Adjustment for Coffee intake			Adjustment for alcohol comsuption			Adjustment for Educational attainment			Adjustment for Sleep duration			Adjustment for Coffee intake			Adjustment for alcohol comsuption			Adjustment for Educational attainment			Adjustment for Sleep duration			Adjustment for Coffee intake
			OR (95%CI)	P value		OR (95%CI)	P value		OR (95%CI)	P value		OR (95%CI)	P value		OR (95%CI)	P value		OR (95%CI)	P value		OR (95%CI)	P value		OR (95%CI)	P value		OR (95%CI)	P value		OR (95%CI)	P value		OR (95%CI)	P value		OR (95%CI)	P value		OR (95%CI)	P value		OR (95%CI)	P value		OR (95%CI)	P value		OR (95%CI)	P value
	Polycystic ovaries	FinnGen	1.20 (1.12, 1.28)	7.08558e-08		1.09 (1.00, 1.18)	0.0483656		1.19 (1.10, 1.28)	5.4747e-06		1.19 (1.10, 1.29)	9.68042e-06		0.79 (0.69, 0.90)	0.000369958		0.85 (0.72, 1.00)	0.0460027		0.75 (0.63, 0.90)	0.00142993		0.74 (0.62, 0.88)	0.000720113		1.64 (1.39, 1.93)	4.05327e-09		1.58 (1.29, 1.93)	7.899e-06		1.75 (1.46, 2.09)	1.52265e-09		1.75 (1.47, 2.07)	1.52161e-10		0.50 (0.39, 0.64)	2.69513e-08		0.53 (0.41, 0.69)	1.62595e-06		0.55 (0.42, 0.71)	5.90889e-06		0.55 (0.43, 0.71)	5.04865e-06
	Polycystic ovaries	UK Biobank	1.55 (0.78, 3.11)	0.214583		1.51 (0.62, 3.67)	0.364252		1.74 (0.87, 3.46)	0.114631		1.22 (0.61, 2.45)	0.580242		0.44 (0.08, 2.40)	0.344673		0.46 (0.05, 3.91)	0.473766		1.15 (0.22, 6.00)	0.868985		1.16 (0.16, 8.35)	0.879909		0.66 (0.11, 4.04)	0.651307		1.12 (0.13, 9.89)	0.916727		0.75 (0.11, 5.27)	0.776593		0.85 (0.13, 5.71)	0.864032		0.08 (0.01, 1.08)	0.0570001		0.04 (0.00, 0.59)	0.0184356		0.03 (0.00, 0.35)	0.00526944		0.07 (0.01, 1.09)	0.0577382
	Polycystic ovaries	Meta-analysis	1.20 (1.13, 1.28)	4.2e-08		1.09 (1.00, 1.19)	0.0402937		1.20 (1.11, 1.29)	2.73e-06		1.19 (1.10, 1.28)	8.27e-06		0.78 (0.69, 0.89)	0.00029089		0.85 (0.72, 0.99)	0.0410079		0.76 (0.64, 0.90)	0.00161172		0.74 (0.62, 0.88)	0.000793794		1.63 (1.38, 1.92)	6e-09		1.58 (1.29, 1.93)	8.25e-06		1.73 (1.45, 2.08)	2.1e-09		1.74 (1.46, 2.06)	1.98e-10		0.49 (0.38, 0.63)	1.1e-08		0.51 (0.40, 0.67)	5.59e-07		0.53 (0.41, 0.69)	1.61e-06		0.54 (0.42, 0.70)	2.34e-06
	Ovary cancer	FinnGen	0.79 (0.63, 0.98)	0.0306867		0.93 (0.71, 1.21)	0.57604		0.86 (0.68, 1.08)	0.18959		0.80 (0.63, 1.01)	0.0627321		0.66 (0.42, 1.04)	0.0756946		0.65 (0.39, 1.10)	0.107219		0.62 (0.35, 1.12)	0.113704		0.90 (0.49, 1.64)	0.724343		0.37 (0.20, 0.67)	0.00099366		0.54 (0.29, 1.04)	0.0655399		0.32 (0.17, 0.60)	0.000339233		0.27 (0.15, 0.51)	3.58738e-05		2.33 (0.96, 5.63)	0.06		2.08 (0.89, 4.86)	0.0913422		2.40 (0.98, 5.89)	0.0562329		2.47 (1.00, 6.09)	0.0494752
	Ovary cancer	UK Biobank	1.13 (0.84, 1.54)	0.416277		1.10 (0.73, 1.65)	0.65362		1.11 (0.81, 1.50)	0.519348		1.16 (0.84, 1.60)	0.375958		1.45 (0.70, 2.97)	0.316992		1.35 (0.48, 3.74)	0.568437		1.45 (0.73, 2.88)	0.284448		1.50 (0.78, 2.88)	0.228278		1.90 (0.89, 4.06)	0.0979099		1.50 (0.61, 3.67)	0.377151		1.51 (0.59, 3.84)	0.390161		1.24 (0.50, 3.07)	0.63638		1.70 (0.58, 4.97)	0.335467		2.45 (0.78, 7.75)	0.126836		2.24 (0.73, 6.85)	0.158294		2.34 (0.76, 7.18)	0.136369
	Ovary cancer	Meta-analysis	0.89 (0.75, 1.06)	0.200639		0.97 (0.78, 1.22)	0.820274		0.94 (0.78, 1.13)	0.509917		0.91 (0.75, 1.10)	0.335116		0.83 (0.56, 1.21)	0.330064		0.76 (0.48, 1.20)	0.239897		0.89 (0.57, 1.39)	0.616885		1.13 (0.73, 1.77)	0.577764		0.69 (0.43, 1.10)	0.115049		0.77 (0.46, 1.30)	0.328002		0.52 (0.31, 0.87)	0.0125036		0.44 (0.27, 0.73)	0.00160541		2.05 (1.04, 4.06)	0.0389301		2.20 (1.11, 4.36)	0.0235132		2.33 (1.16, 4.70)	0.0176894		2.42 (1.20, 4.89)	0.0137315
	Ovarian cyst	FinnGen	1.23 (1.13, 1.34)	9.92701e-07		1.12 (1.01, 1.24)	0.0303734		1.24 (1.13, 1.35)	3.73406e-06		1.22 (1.11, 1.34)	4.9501e-05		0.71 (0.60, 0.84)	7.74395e-05		0.84 (0.69, 1.02)	0.0831663		0.71 (0.58, 0.88)	0.00178379		0.71 (0.57, 0.89)	0.00293206		1.45 (1.15, 1.81)	0.00135547		1.25 (0.98, 1.59)	0.0764222		1.38 (1.10, 1.73)	0.00492518		1.38 (1.09, 1.76)	0.00791067		0.51 (0.37, 0.70)	5.25496e-05		0.46 (0.33, 0.64)	4.48408e-06		0.50 (0.36, 0.70)	3.99892e-05		0.49 (0.36, 0.68)	1.65425e-05
	Ovarian cyst	UK Biobank	1.52 (1.30, 1.77)	1.01585e-07		1.37 (1.13, 1.66)	0.00155253		1.47 (1.26, 1.71)	8.5607e-07		1.48 (1.25, 1.75)	4.28192e-06		0.67 (0.44, 1.00)	0.051467		0.77 (0.49, 1.22)	0.273842		0.59 (0.40, 0.87)	0.00760527		0.65 (0.39, 1.09)	0.101676		1.19 (0.80, 1.76)	0.386212		1.65 (1.07, 2.53)	0.0228358		1.21 (0.82, 1.79)	0.340872		1.31 (0.81, 2.12)	0.267405		0.33 (0.19, 0.58)	0.000101185		0.29 (0.17, 0.49)	6.29645e-06		0.29 (0.17, 0.49)	5.93342e-06		0.29 (0.16, 0.52)	4.04972e-05
	Ovarian cyst	Meta-analysis	1.29 (1.20, 1.39)	7.45e-12		1.17 (1.07, 1.28)	0.00071139		1.29 (1.20, 1.40)	8.86e-11		1.27 (1.17, 1.38)	6.96e-09		0.70 (0.60, 0.82)	1.09e-05		0.83 (0.69, 0.99)	0.0427714		0.68 (0.57, 0.82)	5.93e-05		0.70 (0.57, 0.86)	0.000721252		1.38 (1.13, 1.67)	0.00133044		1.33 (1.08, 1.65)	0.00774723		1.34 (1.10, 1.63)	0.00357489		1.37 (1.10, 1.70)	0.0040831		0.45 (0.34, 0.60)	4.78e-08		0.40 (0.30, 0.54)	3.57e-10		0.43 (0.33, 0.57)	4.6e-09		0.44 (0.33, 0.58)	9.64e-09
	Female infertility	FinnGen	1.15 (1.06, 1.26)	0.00151573		1.08 (0.96, 1.22)	0.19754		1.15 (1.04, 1.27)	0.00575332		1.15 (1.03, 1.28)	0.0127564		0.78 (0.66, 0.93)	0.00462479		0.82 (0.65, 1.03)	0.0845048		0.75 (0.58, 0.95)	0.0193722		0.66 (0.50, 0.88)	0.00408285		1.28 (1.01, 1.62)	0.0420188		1.30 (0.98, 1.73)	0.0690299		1.24 (0.92, 1.68)	0.153069		1.22 (0.89, 1.68)	0.224285		0.72 (0.51, 1.02)	0.0683413		0.70 (0.48, 1.02)	0.0657866		0.76 (0.51, 1.12)	0.164261		0.70 (0.48, 1.03)	0.0711962
	Female infertility	UK Biobank	0.99 (0.75, 1.30)	0.942444		1.07 (0.73, 1.58)	0.71512		0.98 (0.73, 1.33)	0.905195		0.94 (0.69, 1.28)	0.705987		0.65 (0.34, 1.23)	0.182332		0.45 (0.18, 1.17)	0.103649		0.63 (0.28, 1.43)	0.269026		0.56 (0.26, 1.21)	0.138828		0.65 (0.33, 1.31)	0.228366		0.91 (0.40, 2.07)	0.824821		1.06 (0.44, 2.55)	0.901108		0.76 (0.35, 1.64)	0.479355		0.37 (0.13, 1.01)	0.0515218		0.44 (0.16, 1.22)	0.115445		0.38 (0.13, 1.11)	0.0763051		0.44 (0.15, 1.25)	0.123192
	Female infertility	Meta-analysis	1.14 (1.04, 1.23)	0.00268833		1.08 (0.96, 1.21)	0.180583		1.13 (1.03, 1.25)	0.00987617		1.12 (1.01, 1.25)	0.0265749		0.77 (0.65, 0.91)	0.00206324		0.79 (0.63, 0.99)	0.0394677		0.73 (0.58, 0.93)	0.0105438		0.65 (0.50, 0.85)	0.00134191		1.19 (0.95, 1.49)	0.124819		1.25 (0.96, 1.64)	0.0999812		1.22 (0.92, 1.63)	0.16386		1.14 (0.85, 1.53)	0.393972		0.67 (0.49, 0.94)	0.0185037		0.67 (0.47, 0.95)	0.0230568		0.70 (0.48, 1.01)	0.0554523		0.66 (0.46, 0.95)	0.0259687
	Pelvic inflammatory diseases	FinnGen	1.20 (1.12, 1.29)	3.56356e-07		1.11 (1.01, 1.21)	0.0296927		1.20 (1.11, 1.30)	5.24531e-06		1.20 (1.11, 1.31)	1.59845e-05		0.81 (0.70, 0.93)	0.00303979		0.91 (0.76, 1.09)	0.289457		0.83 (0.68, 1.02)	0.0718229		0.79 (0.64, 0.97)	0.0244187		1.38 (1.15, 1.67)	0.000652759		1.23 (0.99, 1.54)	0.0658715		1.32 (1.06, 1.65)	0.0150892		1.38 (1.10, 1.72)	0.0054869		0.46 (0.35, 0.60)	2.14578e-08		0.39 (0.29, 0.52)	2.97988e-10		0.45 (0.33, 0.61)	2.2779e-07		0.42 (0.32, 0.56)	3.32437e-09
	Pelvic inflammatory diseases	UK Biobank	1.37 (1.20, 1.58)	5.98841e-06		1.21 (1.02, 1.44)	0.0256439		1.35 (1.18, 1.55)	1.16968e-05		1.35 (1.16, 1.56)	7.33871e-05		0.50 (0.35, 0.71)	9.73891e-05		0.82 (0.55, 1.21)	0.315752		0.52 (0.35, 0.76)	0.000713881		0.43 (0.28, 0.66)	0.000120278		1.15 (0.82, 1.60)	0.421174		1.24 (0.86, 1.80)	0.250765		1.51 (1.04, 2.20)	0.0290408		1.31 (0.92, 1.88)	0.133192		0.74 (0.45, 1.22)	0.238392		0.58 (0.35, 0.96)	0.0349416		0.57 (0.34, 0.95)	0.0315905		0.62 (0.38, 1.03)	0.0673256
	Pelvic inflammatory diseases	Meta-analysis	1.24 (1.16, 1.32)	4.12e-11		1.13 (1.04, 1.22)	0.00294283		1.24 (1.16, 1.33)	7.64e-10		1.24 (1.15, 1.33)	1.1e-08		0.75 (0.66, 0.86)	2.54e-05		0.89 (0.75, 1.05)	0.166424		0.75 (0.63, 0.90)	0.00159487		0.70 (0.59, 0.85)	0.000220179		1.32 (1.12, 1.56)	0.000764247		1.24 (1.02, 1.50)	0.0301443		1.37 (1.13, 1.66)	0.0013337		1.36 (1.12, 1.64)	0.00163366		0.51 (0.40, 0.65)	4.27e-08		0.43 (0.33, 0.55)	8.33e-11		0.47 (0.36, 0.62)	2.84e-08		0.46 (0.36, 0.60)	1.43e-09
	Genital prolapse	FinnGen	1.17 (1.05, 1.29)	0.00266218		1.08 (0.95, 1.22)	0.226323		1.15 (1.03, 1.28)	0.00960435		1.15 (1.03, 1.30)	0.0163871		0.87 (0.71, 1.07)	0.175218		0.95 (0.73, 1.22)	0.675268		0.87 (0.69, 1.09)	0.229347		0.74 (0.56, 0.99)	0.0405047		1.29 (0.98, 1.69)	0.0679768		1.00 (0.74, 1.37)	0.986228		1.35 (1.04, 1.76)	0.0237383		1.47 (1.08, 2.01)	0.0140314		0.71 (0.48, 1.05)	0.0848035		0.63 (0.42, 0.95)	0.0276504		0.67 (0.45, 0.98)	0.036943		0.63 (0.43, 0.92)	0.0161905
	Genital prolapse	UK Biobank	1.10 (0.98, 1.24)	0.119989		0.90 (0.77, 1.04)	0.147697		1.09 (0.96, 1.23)	0.172155		1.03 (0.91, 1.17)	0.632385		0.74 (0.54, 1.01)	0.0550895		1.07 (0.75, 1.53)	0.700267		0.84 (0.59, 1.19)	0.332526		0.74 (0.50, 1.09)	0.126545		1.77 (1.34, 2.35)	7.13074e-05		1.50 (1.08, 2.08)	0.0157163		1.96 (1.51, 2.55)	4.03618e-07		1.87 (1.38, 2.54)	6.09825e-05		0.52 (0.33, 0.80)	0.00290923		0.49 (0.32, 0.75)	0.00124942		0.49 (0.31, 0.77)	0.00189744		0.47 (0.29, 0.75)	0.00140344
	Genital prolapse	Meta-analysis	1.14 (1.05, 1.23)	0.000947512		1.00 (0.91, 1.10)	0.987582		1.12 (1.04, 1.21)	0.00436599		1.10 (1.01, 1.19)	0.0367059		0.83 (0.70, 0.98)	0.0287564		0.99 (0.80, 1.22)	0.90788		0.86 (0.71, 1.04)	0.124204		0.74 (0.59, 0.93)	0.0106044		1.50 (1.23, 1.83)	4.71e-05		1.21 (0.97, 1.52)	0.0953425		1.63 (1.36, 1.96)	2.13e-07		1.66 (1.34, 2.07)	4.72e-06		0.62 (0.46, 0.82)	0.00107719		0.56 (0.42, 0.75)	0.000137305		0.59 (0.44, 0.78)	0.000316949		0.56 (0.42, 0.75)	0.000102324
	Miscarriage	FinnGen	1.17 (1.11, 1.23)	1.2777e-08		1.10 (1.03, 1.17)	0.00249421		1.17 (1.10, 1.24)	1.41235e-07		1.18 (1.11, 1.26)	2.60111e-07		0.85 (0.76, 0.95)	0.00355958		0.93 (0.82, 1.06)	0.260883		0.89 (0.77, 1.04)	0.151675		0.82 (0.69, 0.97)	0.01887		1.25 (1.09, 1.44)	0.00178695		1.19 (1.02, 1.39)	0.025725		1.29 (1.09, 1.51)	0.00219206		1.25 (1.05, 1.48)	0.0118886		0.61 (0.50, 0.74)	9.57085e-07		0.54 (0.43, 0.68)	5.96452e-08		0.60 (0.48, 0.76)	9.38095e-06		0.60 (0.48, 0.76)	1.20644e-05
	Miscarriage	UK Biobank	1.07 (0.90, 1.28)	0.424165		1.07 (0.87, 1.32)	0.508008		1.06 (0.88, 1.27)	0.53372		1.03 (0.85, 1.24)	0.750073		1.08 (0.70, 1.67)	0.726497		0.93 (0.60, 1.43)	0.732693		1.20 (0.70, 2.05)	0.508409		1.04 (0.59, 1.85)	0.888233		0.85 (0.56, 1.30)	0.452064		0.80 (0.49, 1.32)	0.386373		0.81 (0.48, 1.37)	0.435966		0.83 (0.51, 1.34)	0.440636		0.82 (0.44, 1.53)	0.53054		1.05 (0.56, 1.97)	0.867418		0.79 (0.40, 1.56)	0.48928		0.82 (0.43, 1.58)	0.560582
	Miscarriage	Meta-analysis	1.16 (1.10, 1.22)	1.39e-08		1.10 (1.04, 1.17)	0.00203216		1.16 (1.10, 1.23)	1.99e-07		1.16 (1.10, 1.23)	6.16e-07		0.86 (0.78, 0.96)	0.00604623		0.93 (0.82, 1.05)	0.24001		0.91 (0.79, 1.06)	0.231861		0.83 (0.71, 0.98)	0.0267682		1.20 (1.05, 1.37)	0.00640615		1.15 (0.99, 1.33)	0.0610616		1.23 (1.06, 1.44)	0.00704737		1.19 (1.01, 1.40)	0.034913		0.62 (0.52, 0.75)	1.18e-06		0.58 (0.47, 0.72)	4.34e-07		0.62 (0.50, 0.77)	9.56e-06		0.62 (0.50, 0.77)	1.53e-05
	Excessive vomiting in pregnancy	FinnGen	1.24 (1.02, 1.51)	0.0317169		1.10 (0.86, 1.41)	0.440048		1.17 (0.93, 1.46)	0.183853		1.26 (0.99, 1.60)	0.0592417		0.73 (0.50, 1.09)	0.125495		0.71 (0.44, 1.15)	0.163472		0.75 (0.42, 1.31)	0.308674		0.66 (0.37, 1.20)	0.171461		1.87 (1.08, 3.22)	0.0250077		1.22 (0.66, 2.26)	0.525058		1.27 (0.63, 2.56)	0.496374		1.29 (0.63, 2.63)	0.488024		0.65 (0.30, 1.40)	0.270794		0.77 (0.36, 1.61)	0.480972		0.72 (0.32, 1.59)	0.416709		0.73 (0.34, 1.57)	0.416171
	Excessive vomiting in pregnancy	UK Biobank	0.80 (0.40, 1.58)	0.519858		0.73 (0.32, 1.65)	0.455024		0.68 (0.35, 1.33)	0.262667		0.49 (0.24, 1.01)	0.0521713		1.06 (0.18, 6.12)	0.945232		0.78 (0.11, 5.29)	0.798396		1.06 (0.19, 5.85)	0.949849		1.66 (0.26, 10.55)	0.588531		1.05 (0.19, 5.71)	0.952511		1.07 (0.14, 8.05)	0.945112		0.95 (0.14, 6.34)	0.956333		0.54 (0.07, 4.08)	0.553623		4.87 (0.41, 58.58)	0.212134		7.63 (0.61, 95.75)	0.115409		8.40 (0.55, 127.38)	0.125034		10.25 (0.64, 163.52)	0.0996769
	Excessive vomiting in pregnancy	Meta-analysis	1.20 (0.99, 1.45)	0.0591349		1.06 (0.84, 1.35)	0.600752		1.10 (0.89, 1.37)	0.368382		1.15 (0.91, 1.44)	0.24333		0.75 (0.51, 1.10)	0.138972		0.71 (0.45, 1.14)	0.157424		0.77 (0.45, 1.32)	0.343665		0.72 (0.41, 1.27)	0.255804		1.77 (1.05, 2.97)	0.0314444		1.21 (0.67, 2.17)	0.53001		1.23 (0.64, 2.37)	0.535468		1.17 (0.60, 2.29)	0.648343		0.77 (0.37, 1.61)	0.492919		0.92 (0.45, 1.87)	0.81549		0.87 (0.41, 1.87)	0.727166		0.88 (0.42, 1.84)	0.731589
	Inflammatory disease of breast	FinnGen	1.09 (0.89, 1.35)	0.401892		1.02 (0.78, 1.33)	0.875733		1.12 (0.88, 1.42)	0.373494		1.13 (0.87, 1.46)	0.351323		0.80 (0.52, 1.21)	0.288721		1.27 (0.74, 2.17)	0.384858		0.70 (0.40, 1.25)	0.232168		0.81 (0.43, 1.51)	0.506441		2.56 (1.49, 4.41)	0.000673137		1.62 (0.84, 3.11)	0.147572		2.47 (1.35, 4.52)	0.00331733		1.75 (0.92, 3.35)	0.0904591		0.62 (0.28, 1.40)	0.253508		0.58 (0.25, 1.36)	0.212219		0.69 (0.28, 1.67)	0.407592		0.76 (0.31, 1.89)	0.557669
	Inflammatory disease of breast	UK Biobank	0.97 (0.66, 1.43)	0.885904		0.91 (0.54, 1.53)	0.720794		0.93 (0.63, 1.39)	0.723893		1.02 (0.66, 1.60)	0.920348		1.30 (0.54, 3.17)	0.558552		0.97 (0.30, 3.18)	0.958621		0.99 (0.34, 2.89)	0.985327		0.49 (0.14, 1.63)	0.242688		2.34 (0.94, 5.81)	0.066203		0.75 (0.25, 2.24)	0.608077		1.68 (0.63, 4.49)	0.297809		2.85 (1.11, 7.35)	0.0302239		0.35 (0.09, 1.33)	0.122291		0.38 (0.09, 1.59)	0.184736		0.43 (0.10, 1.80)	0.25013		0.29 (0.07, 1.15)	0.0784084
	Inflammatory disease of breast	Meta-analysis	1.06 (0.89, 1.28)	0.505684		1.00 (0.79, 1.26)	0.980518		1.06 (0.87, 1.31)	0.562528		1.10 (0.88, 1.38)	0.39072		0.87 (0.60, 1.28)	0.479102		1.21 (0.74, 1.98)	0.441161		0.76 (0.46, 1.26)	0.288301		0.73 (0.42, 1.27)	0.259824		2.50 (1.57, 3.99)	0.000112791		1.32 (0.76, 2.32)	0.326577		2.22 (1.33, 3.72)	0.00231374		2.04 (1.20, 3.49)	0.00876715		0.53 (0.27, 1.07)	0.0753758		0.52 (0.25, 1.08)	0.0803995		0.60 (0.28, 1.28)	0.189607		0.57 (0.27, 1.21)	0.143911
	Breast cancer	FinnGen	0.99 (0.91, 1.09)	0.911895		1.07 (0.96, 1.20)	0.203279		1.02 (0.93, 1.13)	0.615279		1.01 (0.91, 1.13)	0.796759		0.90 (0.74, 1.09)	0.26574		0.72 (0.58, 0.89)	0.00233663		0.82 (0.64, 1.06)	0.123694		0.72 (0.54, 0.97)	0.0304114		0.87 (0.68, 1.12)	0.288228		1.12 (0.86, 1.45)	0.42037		0.84 (0.64, 1.09)	0.188968		0.84 (0.62, 1.14)	0.259505		0.86 (0.61, 1.21)	0.386698		0.89 (0.64, 1.25)	0.506048		0.92 (0.66, 1.28)	0.602043		0.85 (0.59, 1.22)	0.385679
	Breast cancer	UK Biobank	1.04 (0.92, 1.16)	0.53744		1.06 (0.91, 1.24)	0.478644		1.00 (0.88, 1.13)	0.999225		1.05 (0.92, 1.19)	0.459255		0.62 (0.47, 0.80)	0.000329474		0.73 (0.51, 1.04)	0.078213		0.70 (0.50, 0.99)	0.0429658		0.76 (0.54, 1.08)	0.127044		0.87 (0.66, 1.13)	0.290743		1.15 (0.84, 1.56)	0.379867		0.91 (0.66, 1.27)	0.583171		0.95 (0.70, 1.30)	0.763345		0.98 (0.68, 1.41)	0.922439		0.95 (0.65, 1.39)	0.786328		1.01 (0.68, 1.49)	0.968887		1.01 (0.68, 1.48)	0.969873
	Breast cancer	Meta-analysis	1.01 (0.94, 1.09)	0.766029		1.07 (0.98, 1.17)	0.147424		1.02 (0.94, 1.09)	0.690328		1.03 (0.95, 1.12)	0.495997		0.79 (0.68, 0.92)	0.00271557		0.72 (0.60, 0.86)	0.000437858		0.78 (0.63, 0.95)	0.0147754		0.74 (0.59, 0.92)	0.00832958		0.87 (0.72, 1.04)	0.134223		1.13 (0.92, 1.38)	0.236361		0.87 (0.71, 1.06)	0.171308		0.89 (0.72, 1.11)	0.310028		0.92 (0.71, 1.17)	0.484674		0.92 (0.71, 1.18)	0.49758		0.95 (0.74, 1.23)	0.710191		0.92 (0.71, 1.20)	0.543863
	Breast benign neoplasm	FinnGen	1.05 (0.89, 1.24)	0.554296		1.05 (0.86, 1.28)	0.616325		1.15 (0.97, 1.36)	0.11366		1.08 (0.90, 1.30)	0.392352		1.13 (0.80, 1.60)	0.485824		0.88 (0.60, 1.31)	0.533864		0.84 (0.57, 1.26)	0.406715		0.90 (0.57, 1.43)	0.652393		1.23 (0.77, 1.97)	0.38706		0.99 (0.61, 1.59)	0.9532		1.20 (0.74, 1.96)	0.452586		1.28 (0.78, 2.11)	0.334791		0.89 (0.47, 1.71)	0.730185		1.00 (0.54, 1.85)	0.994296		1.00 (0.53, 1.87)	0.988373		1.04 (0.54, 2.00)	0.900242
	Breast benign neoplasm	UK Biobank	0.97 (0.75, 1.26)	0.831617		0.72 (0.50, 1.02)	0.0618347		0.95 (0.71, 1.26)	0.70266		1.02 (0.76, 1.36)	0.895894		0.57 (0.31, 1.04)	0.0661784		0.38 (0.17, 0.88)	0.0240682		0.34 (0.15, 0.76)	0.00860197		0.52 (0.25, 1.05)	0.0697407		0.97 (0.51, 1.86)	0.931685		1.37 (0.64, 2.96)	0.418132		1.28 (0.58, 2.85)	0.537591		1.22 (0.57, 2.61)	0.609456		0.33 (0.13, 0.82)	0.0172842		0.48 (0.18, 1.24)	0.129572		0.40 (0.14, 1.14)	0.0864646		0.47 (0.17, 1.31)	0.149343
	Breast benign neoplasm	Meta-analysis	1.03 (0.89, 1.18)	0.703387		0.96 (0.81, 1.14)	0.625957		1.09 (0.94, 1.26)	0.241874		1.06 (0.91, 1.24)	0.428403		0.95 (0.71, 1.29)	0.753641		0.76 (0.53, 1.08)	0.126908		0.71 (0.49, 1.01)	0.0551992		0.76 (0.52, 1.13)	0.172784		1.13 (0.78, 1.66)	0.51649		1.08 (0.72, 1.63)	0.703664		1.23 (0.81, 1.86)	0.335903		1.26 (0.83, 1.91)	0.277214		0.64 (0.38, 1.09)	0.0975731		0.81 (0.48, 1.35)	0.41724		0.78 (0.45, 1.34)	0.364997		0.83 (0.48, 1.44)	0.508914
	Ectopic pregnancy	FinnGen	1.42 (1.25, 1.62)	5.91515e-08		1.37 (1.17, 1.60)	8.89333e-05		1.48 (1.31, 1.67)	9.20208e-11		1.44 (1.26, 1.63)	3.37895e-08		0.89 (0.68, 1.16)	0.385438		0.97 (0.70, 1.34)	0.841142		0.76 (0.53, 1.08)	0.125524		0.70 (0.48, 1.03)	0.0684615		1.57 (1.10, 2.24)	0.012904		1.38 (0.94, 2.02)	0.0976398		1.89 (1.35, 2.64)	0.000192791		1.66 (1.15, 2.39)	0.00687332		0.53 (0.31, 0.90)	0.0197866		0.45 (0.26, 0.76)	0.00308258		0.46 (0.27, 0.81)	0.00627778		0.49 (0.28, 0.84)	0.00958821
	Ectopic pregnancy	UK Biobank	0.90 (0.52, 1.54)	0.694757		1.11 (0.57, 2.16)	0.751872		0.99 (0.60, 1.64)	0.97398		0.84 (0.49, 1.43)	0.512699		0.31 (0.08, 1.31)	0.112603		0.22 (0.05, 1.05)	0.0572826		0.41 (0.10, 1.70)	0.221113		0.38 (0.07, 2.07)	0.264949		0.84 (0.23, 3.14)	0.799192		2.16 (0.45, 10.32)	0.333973		1.13 (0.27, 4.78)	0.863748		2.17 (0.55, 8.63)	0.269783		0.23 (0.03, 1.65)	0.144121		0.34 (0.05, 2.42)	0.279692		0.19 (0.03, 1.43)	0.107317		0.20 (0.02, 1.64)	0.135074
	Ectopic pregnancy	Meta-analysis	1.39 (1.23, 1.57)	2.17e-07		1.35 (1.16, 1.57)	0.00010126		1.45 (1.29, 1.63)	2.97e-10		1.39 (1.23, 1.58)	1.85e-07		0.85 (0.65, 1.12)	0.250406		0.91 (0.66, 1.25)	0.560272		0.73 (0.51, 1.03)	0.0740137		0.68 (0.47, 0.99)	0.0431998		1.51 (1.07, 2.12)	0.0195923		1.41 (0.98, 2.05)	0.0660751		1.84 (1.33, 2.55)	0.000242257		1.69 (1.18, 2.41)	0.00378202		0.50 (0.30, 0.84)	0.00851632		0.44 (0.26, 0.73)	0.0016933		0.44 (0.26, 0.74)	0.00220865		0.46 (0.27, 0.78)	0.00392653
	Irregular menses	FinnGen	1.26 (1.16, 1.36)	1.28693e-08		1.12 (1.01, 1.25)	0.031131		1.24 (1.13, 1.36)	2.26548e-06		1.24 (1.13, 1.36)	4.47459e-06		0.78 (0.66, 0.91)	0.00212285		0.80 (0.66, 0.98)	0.0337721		0.70 (0.57, 0.85)	0.000517155		0.70 (0.57, 0.86)	0.000574961		1.66 (1.35, 2.03)	1.2319e-06		1.48 (1.16, 1.89)	0.0018528		1.73 (1.41, 2.12)	1.55604e-07		1.69 (1.39, 2.05)	1.91113e-07		0.45 (0.33, 0.61)	4.13208e-07		0.53 (0.38, 0.73)	0.000129723		0.52 (0.38, 0.72)	0.000100124		0.53 (0.38, 0.74)	0.000186036
	Irregular menses	UK Biobank	1.32 (1.19, 1.46)	1.09474e-07		1.21 (1.06, 1.38)	0.00577775		1.30 (1.17, 1.45)	7.28975e-07		1.31 (1.17, 1.47)	2.26367e-06		0.74 (0.57, 0.96)	0.0213244		0.82 (0.60, 1.13)	0.225138		0.80 (0.60, 1.06)	0.124299		0.73 (0.54, 0.99)	0.0449778		1.58 (1.25, 2.00)	0.000147736		1.65 (1.22, 2.23)	0.00107015		1.74 (1.31, 2.33)	0.000155855		1.65 (1.29, 2.11)	7.04229e-05		0.36 (0.25, 0.51)	1.32393e-08		0.33 (0.22, 0.50)	9.09106e-08		0.39 (0.26, 0.59)	8.41963e-06		0.38 (0.26, 0.56)	7.82744e-07
	Irregular menses	Meta-analysis	1.28 (1.20, 1.36)	9.41e-15		1.15 (1.06, 1.25)	0.00068017		1.27 (1.18, 1.36)	9.73e-12		1.27 (1.18, 1.36)	6.1e-11		0.77 (0.67, 0.88)	0.000131483		0.81 (0.68, 0.96)	0.0146215		0.73 (0.62, 0.86)	0.000201699		0.71 (0.60, 0.84)	6.98e-05		1.62 (1.39, 1.90)	7.67e-10		1.54 (1.28, 1.87)	7.44e-06		1.73 (1.47, 2.05)	1e-10		1.67 (1.43, 1.95)	5.76e-11		0.41 (0.32, 0.52)	4.21e-14		0.44 (0.34, 0.57)	2.24e-10		0.47 (0.36, 0.60)	6.19e-09		0.46 (0.36, 0.59)	1.36e-09
	Menorrhagia	FinnGen	1.22 (1.12, 1.33)	4.89505e-06		1.07 (0.96, 1.19)	0.242994		1.24 (1.13, 1.35)	2.24967e-06		1.24 (1.12, 1.37)	2.81612e-05		0.67 (0.57, 0.80)	8.72405e-06		0.79 (0.64, 0.99)	0.0372145		0.60 (0.49, 0.74)	1.93812e-06		0.56 (0.44, 0.72)	5.15549e-06		1.66 (1.33, 2.08)	9.80373e-06		1.44 (1.09, 1.90)	0.0109492		1.63 (1.29, 2.07)	4.71902e-05		1.73 (1.33, 2.25)	4.23065e-05		0.57 (0.41, 0.80)	0.00103963		0.56 (0.39, 0.80)	0.00126312		0.59 (0.42, 0.83)	0.00227616		0.57 (0.40, 0.81)	0.00177942
	Menorrhagia	UK Biobank	1.38 (1.23, 1.56)	1.36981e-07		1.29 (1.10, 1.51)	0.0021172		1.38 (1.22, 1.56)	2.124e-07		1.40 (1.22, 1.60)	1.0048e-06		0.74 (0.55, 0.99)	0.0424207		0.82 (0.56, 1.20)	0.30234		0.68 (0.49, 0.94)	0.0190781		0.63 (0.43, 0.92)	0.0173106		1.50 (1.13, 1.98)	0.00451212		1.59 (1.11, 2.27)	0.0113997		1.74 (1.28, 2.35)	0.000359531		1.67 (1.28, 2.18)	0.000165474		0.40 (0.26, 0.61)	2.38073e-05		0.33 (0.20, 0.53)	6.16677e-06		0.39 (0.25, 0.63)	9.99118e-05		0.38 (0.24, 0.59)	1.76884e-05
	Menorrhagia	Meta-analysis	1.27 (1.19, 1.37)	1.23e-11		1.13 (1.03, 1.23)	0.00747386		1.29 (1.20, 1.38)	6.48e-12		1.29 (1.19, 1.40)	3.53e-10		0.69 (0.59, 0.80)	1.17e-06		0.80 (0.66, 0.97)	0.0203574		0.62 (0.52, 0.74)	1.35e-07		0.58 (0.47, 0.72)	3.06e-07		1.59 (1.34, 1.90)	1.75e-07		1.49 (1.20, 1.86)	0.000367491		1.67 (1.39, 2.02)	6.56e-08		1.70 (1.41, 2.05)	2.69e-08		0.50 (0.38, 0.65)	2.04e-07		0.46 (0.35, 0.62)	1.33e-07		0.52 (0.39, 0.68)	2.07e-06		0.49 (0.37, 0.64)	3.22e-07
	Oligomenorrhoea	FinnGen	1.41 (1.06, 1.87)	0.0196474		1.13 (0.80, 1.60)	0.473867		1.54 (1.13, 2.08)	0.00589248		1.43 (1.03, 2.00)	0.0340555		0.84 (0.46, 1.51)	0.554777		1.52 (0.75, 3.05)	0.243098		1.09 (0.50, 2.39)	0.821378		1.34 (0.54, 3.33)	0.523097		1.55 (0.72, 3.36)	0.265683		2.96 (1.24, 7.07)	0.0147493		2.44 (1.07, 5.57)	0.0333362		2.71 (1.06, 6.93)	0.0379603		0.29 (0.09, 0.89)	0.031207		0.24 (0.08, 0.70)	0.00930997		0.22 (0.07, 0.71)	0.0110717		0.26 (0.08, 0.82)	0.0216451
	Oligomenorrhoea	UK Biobank	1.15 (0.48, 2.79)	0.750266		0.48 (0.14, 1.58)	0.225433		0.92 (0.36, 2.33)	0.852227		0.81 (0.30, 2.23)	0.686899		0.62 (0.09, 4.47)	0.632744		2.48 (0.20, 30.32)	0.476557		0.71 (0.11, 4.60)	0.72107		0.64 (0.06, 6.87)	0.71386		0.64 (0.08, 5.00)	0.666374		0.22 (0.02, 2.47)	0.21874		0.35 (0.04, 3.13)	0.34704		0.27 (0.03, 2.41)	0.238805		0.33 (0.01, 7.53)	0.486078		0.22 (0.01, 5.04)	0.339589		0.34 (0.01, 9.65)	0.52654		0.16 (0.01, 4.23)	0.270064
	Oligomenorrhoea	Meta-analysis	1.38 (1.05, 1.81)	0.0204809		1.06 (0.76, 1.48)	0.72448		1.46 (1.09, 1.95)	0.0104887		1.36 (0.99, 1.86)	0.0590611		0.82 (0.46, 1.44)	0.482247		1.57 (0.80, 3.08)	0.188253		1.03 (0.50, 2.11)	0.943855		1.22 (0.52, 2.85)	0.64157		1.39 (0.67, 2.87)	0.372898		2.20 (0.97, 4.99)	0.0600574		1.92 (0.89, 4.16)	0.0964623		1.89 (0.80, 4.50)	0.148149		0.29 (0.10, 0.85)	0.0236496		0.23 (0.08, 0.65)	0.00561045		0.23 (0.08, 0.70)	0.00910687		0.24 (0.08, 0.73)	0.0113369
	Preterm labour and delivery	FinnGen	1.10 (0.99, 1.22)	0.0737061		1.11 (0.98, 1.26)	0.113636		1.10 (0.99, 1.23)	0.0841763		1.07 (0.95, 1.21)	0.287427		0.82 (0.66, 1.02)	0.0713344		0.78 (0.60, 1.01)	0.0552063		0.71 (0.53, 0.94)	0.0191809		0.63 (0.45, 0.87)	0.00518293		1.33 (0.99, 1.77)	0.054731		1.43 (1.03, 2.00)	0.0328828		1.61 (1.16, 2.24)	0.00459084		1.59 (1.11, 2.28)	0.0112189		0.72 (0.48, 1.07)	0.105493		0.72 (0.48, 1.09)	0.121907		0.78 (0.52, 1.17)	0.225654		0.73 (0.47, 1.12)	0.150956
	Preterm labour and delivery	UK Biobank	0.92 (0.62, 1.39)	0.7032		0.90 (0.52, 1.55)	0.709221		0.83 (0.54, 1.29)	0.410724		0.87 (0.56, 1.37)	0.554163		1.61 (0.57, 4.49)	0.366391		1.25 (0.35, 4.44)	0.727243		1.66 (0.41, 6.61)	0.474855		1.66 (0.43, 6.39)	0.461551		0.44 (0.15, 1.24)	0.119976		0.43 (0.13, 1.40)	0.15897		0.47 (0.14, 1.55)	0.215649		0.29 (0.09, 0.90)	0.031947		4.99 (1.06, 23.52)	0.0420215		5.35 (1.22, 23.47)	0.0262338		3.56 (0.75, 17.02)	0.111214		4.37 (0.92, 20.85)	0.0640187
	Preterm labour and delivery	Meta-analysis	1.09 (0.98, 1.21)	0.102151		1.10 (0.97, 1.24)	0.14562		1.08 (0.97, 1.21)	0.142006		1.05 (0.94, 1.19)	0.383648		0.84 (0.68, 1.04)	0.115065		0.79 (0.62, 1.02)	0.0703244		0.73 (0.55, 0.97)	0.0319358		0.66 (0.48, 0.91)	0.0110314		1.23 (0.93, 1.62)	0.149945		1.31 (0.95, 1.81)	0.0936315		1.48 (1.07, 2.03)	0.0162182		1.36 (0.97, 1.92)	0.0755482		0.81 (0.55, 1.19)	0.289211		0.83 (0.56, 1.24)	0.36984		0.86 (0.58, 1.27)	0.442309		0.83 (0.54, 1.26)	0.377904
	Endometriosis	FinnGen	1.21 (1.10, 1.33)	9.40504e-05		1.15 (1.01, 1.30)	0.0324051		1.24 (1.11, 1.39)	0.000147852		1.22 (1.08, 1.37)	0.00135573		0.68 (0.57, 0.83)	9.70104e-05		0.80 (0.63, 1.03)	0.0863311		0.55 (0.42, 0.73)	2.04575e-05		0.49 (0.36, 0.66)	3.91456e-06		1.58 (1.24, 2.02)	0.000237128		1.28 (0.94, 1.74)	0.120614		1.50 (1.13, 1.99)	0.00511042		1.46 (1.07, 2.00)	0.0185014		0.45 (0.31, 0.63)	5.64121e-06		0.45 (0.30, 0.67)	9.35792e-05		0.48 (0.33, 0.71)	0.000182402		0.47 (0.32, 0.69)	0.000115019
	Endometriosis	UK Biobank	1.25 (1.04, 1.51)	0.0157721		1.21 (0.97, 1.52)	0.0872745		1.26 (1.06, 1.50)	0.00856913		1.19 (0.98, 1.44)	0.0753455		0.61 (0.38, 0.98)	0.0414892		0.61 (0.36, 1.03)	0.063386		0.61 (0.40, 0.94)	0.0244008		0.62 (0.36, 1.07)	0.0857971		1.95 (1.24, 3.07)	0.00408716		2.21 (1.38, 3.53)	0.00094617		1.65 (1.00, 2.72)	0.0490818		1.71 (1.05, 2.78)	0.0325059		0.39 (0.20, 0.78)	0.00718996		0.37 (0.20, 0.70)	0.00234805		0.41 (0.20, 0.83)	0.0135784		0.43 (0.21, 0.89)	0.0218744
	Endometriosis	Meta-analysis	1.22 (1.12, 1.33)	4.68e-06		1.16 (1.04, 1.30)	0.00683635		1.25 (1.14, 1.37)	3.95e-06		1.21 (1.09, 1.34)	0.00025398		0.67 (0.56, 0.80)	1.21e-05		0.76 (0.61, 0.96)	0.0188115		0.57 (0.45, 0.72)	1.57e-06		0.52 (0.40, 0.68)	1.14e-06		1.66 (1.34, 2.05)	4.29e-06		1.51 (1.17, 1.96)	0.00181447		1.53 (1.20, 1.96)	0.000658679		1.53 (1.17, 1.99)	0.00170237		0.43 (0.32, 0.59)	1.39e-07		0.43 (0.30, 0.60)	8.41e-07		0.47 (0.33, 0.65)	8.04e-06		0.46 (0.33, 0.64)	7.37e-06
	Uterine leiomyoma	FinnGen	1.03 (0.96, 1.11)	0.423657		1.03 (0.93, 1.13)	0.589682		1.04 (0.96, 1.12)	0.307882		1.02 (0.94, 1.12)	0.590867		0.87 (0.75, 1.01)	0.0746273		0.89 (0.74, 1.07)	0.217791		0.84 (0.72, 0.99)	0.0407455		0.90 (0.72, 1.12)	0.330195		1.37 (1.11, 1.69)	0.00384482		1.21 (0.96, 1.53)	0.111436		1.21 (0.97, 1.51)	0.0901863		1.23 (0.96, 1.58)	0.0946244		0.74 (0.55, 0.99)	0.0412494		0.79 (0.59, 1.06)	0.120573		0.83 (0.62, 1.11)	0.203884		0.80 (0.58, 1.09)	0.156712
	Uterine leiomyoma	UK Biobank	1.11 (0.98, 1.25)	0.0949396		1.06 (0.91, 1.24)	0.445693		1.12 (1.00, 1.25)	0.0602114		1.11 (0.97, 1.27)	0.12084		0.80 (0.59, 1.09)	0.156787		0.86 (0.60, 1.22)	0.398472		0.86 (0.69, 1.08)	0.20197		0.91 (0.62, 1.31)	0.602124		1.38 (1.05, 1.82)	0.0228671		1.27 (0.92, 1.76)	0.147019		1.29 (0.98, 1.69)	0.0697472		1.37 (1.03, 1.82)	0.0310433		0.55 (0.36, 0.83)	0.00407116		0.51 (0.34, 0.78)	0.00170155		0.49 (0.32, 0.73)	0.000559904		0.49 (0.32, 0.75)	0.00101833
	Uterine leiomyoma	Meta-analysis	1.05 (0.99, 1.12)	0.122395		1.04 (0.96, 1.12)	0.390307		1.06 (1.00, 1.13)	0.0587009		1.05 (0.98, 1.13)	0.192639		0.86 (0.75, 0.98)	0.0259023		0.89 (0.75, 1.04)	0.138457		0.85 (0.75, 0.97)	0.016118		0.90 (0.75, 1.09)	0.269734		1.37 (1.16, 1.62)	0.00023462		1.23 (1.02, 1.49)	0.0323702		1.24 (1.04, 1.47)	0.0139675		1.29 (1.07, 1.55)	0.00753347		0.67 (0.52, 0.85)	0.000877071		0.68 (0.54, 0.87)	0.00204916		0.69 (0.54, 0.88)	0.00233895		0.67 (0.52, 0.86)	0.00192709
	Uterine polyps	FinnGen	0.96 (0.81, 1.13)	0.602466		0.87 (0.71, 1.08)	0.203177		0.98 (0.83, 1.16)	0.823849		0.97 (0.81, 1.16)	0.742006		0.90 (0.63, 1.28)	0.551817		0.81 (0.53, 1.25)	0.339164		0.79 (0.49, 1.27)	0.323999		0.79 (0.48, 1.31)	0.360978		1.73 (1.09, 2.75)	0.0195931		1.51 (0.89, 2.56)	0.130504		1.81 (1.04, 3.16)	0.0353045		1.56 (0.89, 2.72)	0.119345		0.31 (0.16, 0.60)	0.000511732		0.36 (0.18, 0.69)	0.00212672		0.31 (0.16, 0.61)	0.00054044		0.32 (0.16, 0.63)	0.00101789
	Uterine polyps	UK Biobank	1.06 (0.96, 1.18)	0.222582		1.01 (0.88, 1.15)	0.913845		1.05 (0.95, 1.16)	0.347553		1.09 (0.98, 1.22)	0.129754		0.94 (0.73, 1.21)	0.640846		1.20 (0.88, 1.65)	0.25003		1.14 (0.86, 1.50)	0.363971		1.12 (0.81, 1.55)	0.49022		1.01 (0.79, 1.30)	0.922943		0.87 (0.63, 1.19)	0.380091		1.04 (0.78, 1.39)	0.777121		1.04 (0.76, 1.43)	0.799398		0.71 (0.50, 1.02)	0.0645325		0.64 (0.43, 0.94)	0.0217188		0.71 (0.49, 1.03)	0.0732362		0.73 (0.50, 1.08)	0.113394
	Uterine polyps	Meta-analysis	1.03 (0.95, 1.13)	0.439721		0.97 (0.86, 1.08)	0.554473		1.03 (0.94, 1.12)	0.493995		1.06 (0.96, 1.16)	0.263253		0.93 (0.76, 1.14)	0.468377		1.05 (0.81, 1.35)	0.716869		1.04 (0.82, 1.31)	0.77195		1.01 (0.77, 1.33)	0.93287		1.14 (0.92, 1.43)	0.230115		1.00 (0.76, 1.32)	0.984399		1.17 (0.91, 1.51)	0.22231		1.15 (0.87, 1.51)	0.324437		0.59 (0.43, 0.81)	0.00104923		0.55 (0.39, 0.77)	0.000414532		0.58 (0.42, 0.80)	0.00104799		0.60 (0.43, 0.84)	0.00268274
	Preeclampsia	FinnGen	1.10 (0.97, 1.24)	0.149278		1.00 (0.86, 1.16)	0.986801		1.10 (0.98, 1.24)	0.120367		1.13 (0.99, 1.29)	0.0706374		0.95 (0.73, 1.24)	0.718757		1.31 (0.97, 1.77)	0.0801349		1.12 (0.81, 1.55)	0.510641		1.00 (0.68, 1.46)	0.994109		1.13 (0.79, 1.62)	0.488819		0.93 (0.64, 1.36)	0.722988		1.07 (0.73, 1.56)	0.727579		1.16 (0.77, 1.75)	0.477562		0.91 (0.56, 1.48)	0.695038		0.78 (0.48, 1.27)	0.324232		0.88 (0.53, 1.45)	0.60536		0.77 (0.46, 1.29)	0.315336
	Preeclampsia	UK Biobank	1.57 (0.87, 2.85)	0.134607		1.34 (0.65, 2.79)	0.428355		1.21 (0.68, 2.14)	0.525315		1.26 (0.70, 2.27)	0.439134		0.84 (0.16, 4.26)	0.829034		3.61 (0.57, 22.80)	0.17204		1.95 (0.33, 11.56)	0.462361		2.95 (0.58, 15.08)	0.194209		0.11 (0.03, 0.46)	0.00269636		0.39 (0.06, 2.62)	0.331664		0.17 (0.03, 0.91)	0.0380463		0.11 (0.02, 0.50)	0.00425106		0.85 (0.08, 8.81)	0.891026		0.90 (0.08, 10.68)	0.933929		0.58 (0.05, 7.37)	0.678014		1.02 (0.08, 12.59)	0.988953
	Preeclampsia	Meta-analysis	1.11 (0.99, 1.25)	0.0860805		1.01 (0.87, 1.17)	0.888495		1.10 (0.98, 1.24)	0.099086		1.14 (1.00, 1.29)	0.0531		0.95 (0.73, 1.23)	0.696769		1.35 (1.00, 1.81)	0.0513893		1.14 (0.82, 1.57)	0.435632		1.06 (0.73, 1.53)	0.773006		0.99 (0.70, 1.40)	0.967001		0.90 (0.63, 1.31)	0.59299		0.98 (0.68, 1.41)	0.908069		0.99 (0.66, 1.47)	0.953092		0.90 (0.56, 1.46)	0.680501		0.79 (0.49, 1.27)	0.325526		0.86 (0.53, 1.41)	0.557015		0.78 (0.47, 1.29)	0.326849
	OR, odd ratio; CI, condifence interval
	*ORs for Gynecologic and obstetric disorders were scaled to genetically predicted one standard deviation increase hours/day of leisure screen time and one unit increase log odds of moderate-to-vigorous intensity physical activity. Estimates with P<0.05 are reported in bold.
	*ORs for Gynecologic and obstetric disorders were scaled to genetically predicted one standard deviation increase hours/day of Experiencing mood swings and one unit increase log odds of Well-being spectrum. Estimates with P<0.05 are reported in bold.
