# Supplementary material for: Sedentary behavior, physical activity, psychological well-being, and gynecologic and obstetric disorders: A multivariable Mendelian randomization and mediation analysis
Source: Medicine (Baltimore). 2026 May 8;105(19):e48611. doi: 10.1097/MD.0000000000048611 (PMC13166659; doi:10.1097/MD.0000000000048611)
Supplement: Supplementary file 17 [file medi-105-e48611-s017.xlsx]

## Sheet: Figure S4
	Figure S4. Detailed proportion of mediation effect for each exposure-outcome association via four potential mediators. Proportions are presented as percentages (%). Values highlighted in red indicate a mediation proportion > 15%. Values shaded in gray represent associations that were not statistically significant after False Discovery Rate (FDR) correction (q ≥ 0.05). Missing values (-) indicate …
