# Supplementary material for: Sedentary behavior, physical activity, psychological well-being, and gynecologic and obstetric disorders: A multivariable Mendelian randomization and mediation analysis
Source: Medicine (Baltimore). 2026 May 8;105(19):e48611. doi: 10.1097/MD.0000000000048611 (PMC13166659; doi:10.1097/MD.0000000000048611)
Supplement: Supplementary file 18 [file medi-105-e48611-s018.xlsx]

## Sheet: Table S14
	Table S14: Detailed Mediation Analysis Results for Four Lifestyle and Psychological Factors. The table provides the estimated mediation proportion (%), FDR-adjusted P-value, and significance status for the effect of each exposure on gynecologic and obstetric disorders, mediated by C-reactive protein, estradiol, fasting insulin, and cortisol. Results are presented separately for each of the four p…
	Disease	Source	Leisure screen time
			Adjustment for C-reactive protein levels				Adjustment for Estradiol				Adjustment for fasting insulin				Adjustment for Cortisol
			Mediation proportion, %	FDR_adjusted_P	Significant		Mediation proportion, %	FDR_adjusted_P	Significant		Mediation proportion, %	FDR_adjusted_P	Significant		Mediation proportion, %	FDR_adjusted_P	Significant
	Polycystic ovaries	Meta-analysis	-31.3001	2.0992e-11	TRUE		0.150384	0.000789929	TRUE		-2.42691	3.47362e-05	TRUE		-3.65841	1.03344e-05	TRUE
	Ovary cancer	Meta-analysis	93.4509	0.973916	FALSE		-16.4968	0.575363	FALSE		-39.875	0.486085	FALSE		-62.7363	0.407108	FALSE
	Ovarian cyst	Meta-analysis	1.1655	3.49333e-11	TRUE		6.73215	8.39529e-08	TRUE		1.4306	5.82667e-09	TRUE		1.15867	1.26989e-09	TRUE
	Female infertility	Meta-analysis	38.382	0.0747871	FALSE		23.2384	0.0301466	TRUE		2.44361	0.020801	TRUE		18.9389	0.0325811	TRUE
	Pelvic inflammatory diseases	Meta-analysis	-5.97346	2.60571e-12	TRUE		12.9544	7.8e-07	TRUE		1.69096	1.05108e-08	TRUE		-0.21302	1.12356e-08	TRUE
	Genital prolapse	Meta-analysis	4.803	0.0114744	TRUE		31.6026	0.114454	FALSE		-19.4967	0.00650406	TRUE		15.9951	0.0398897	TRUE
	Miscarriage	Meta-analysis	-8.20618	1.11147e-10	TRUE		5.69389	9.41176e-07	TRUE		3.58056	3.39048e-07	TRUE		-0.538244	1.67385e-07	TRUE
	Excessive vomiting in pregnancy	Meta-analysis	-18.006	0.0571794	FALSE		-16.059	0.0845943	FALSE		18.203	0.264742	FALSE		10.6933	0.209943	FALSE
	Inflammatory disease of breast	Meta-analysis	-28.0984	0.415037	FALSE		-73.7773	0.326528	FALSE		-8.7801	0.533175	FALSE		-0.346902	0.55863	FALSE
	Breast cancer	Meta-analysis	3.35048	0.746458	FALSE		33.8935	0.837129	FALSE		123.453	0.950486	FALSE		-125.074	0.45519	FALSE
	Breast benign neoplasm	Meta-analysis	12.5625	0.407371	FALSE		-41.1982	0.214753	FALSE		14.2597	0.464651	FALSE		-7.4791	0.35254	FALSE
	Ectopic pregnancy	Meta-analysis	21.8296	2.34074e-06	TRUE		18.4973	8.75102e-07	TRUE		5.19292	3.24267e-08	TRUE		3.99881	1.46286e-08	TRUE
	Irregular menses	Meta-analysis	-16.6321	2.3808e-16	TRUE		17.398	7.69362e-07	TRUE		3.09393	1.856e-09	TRUE		1.2919	8.01778e-10	TRUE
	Menorrhagia	Meta-analysis	-5.01614	5.83467e-13	TRUE		16.7003	5.26222e-07	TRUE		-5.12493	3.93846e-11	TRUE		0.699906	4.76235e-10	TRUE
	Oligomenorrhoea	Meta-analysis	-35.743	0.00778023	TRUE		34.5411	0.255178	FALSE		-18.1174	0.0424534	TRUE		25.6153	0.2012	FALSE
	Preterm labour and delivery	Meta-analysis	-23.8637	0.053878	FALSE		18.4084	0.259783	FALSE		37.2832	0.407371	FALSE		17.9499	0.233006	FALSE
	Endometriosis	Meta-analysis	-4.16588	1.15077e-06	TRUE		11.8929	0.000320372	TRUE		-10.586	2.335e-05	TRUE		-1.7962	2.64369e-05	TRUE
	Uterine leiomyoma	Meta-analysis	-32.5159	0.0346483	TRUE		22.3541	0.318865	FALSE		-0.889068	0.209943	FALSE		21.0166	0.276838	FALSE
	Uterine polyps	Meta-analysis	-21.0126	0.374682	FALSE		-4.42091	0.450879	FALSE		11.4742	0.481357	FALSE		10.712	0.476067	FALSE
	Preeclampsia	Meta-analysis	-35.9045	0.0278296	TRUE		-37.1191	0.0209029	TRUE		2.07256	0.136596	FALSE		-4.68502	0.0790202	FALSE
	Disease	Source	Moderate-to-vigorous intensity physical activity
			Adjustment for C-reactive protein levels				Adjustment for Estradiol				Adjustment for fasting insulin				Adjustment for Cortisol
			Mediation proportion, %	FDR_adjusted_P	Significant		Mediation proportion, %	FDR_adjusted_P	Significant		Mediation proportion, %	FDR_adjusted_P	Significant		Mediation proportion, %	FDR_adjusted_P	Significant
	Polycystic ovaries	Meta-analysis	20.3207	2.0992e-11	TRUE		-6.83908	0.00238811	TRUE		-2.70565	0.000843075	TRUE		2.74183	0.0086546	TRUE
	Ovary cancer	Meta-analysis	139.505	0.973916	FALSE		213.575	0.513496	FALSE		112.619	0.945681	FALSE		26.8405	0.65145	FALSE
	Ovarian cyst	Meta-analysis	21.5591	3.49333e-11	TRUE		17.9562	0.00382743	TRUE		-0.902924	0.000958843	TRUE		6.34522	0.000444647	TRUE
	Female infertility	Meta-analysis	50.8286	0.0747871	FALSE		6.43869	0.00425904	TRUE		-8.28702	0.00829849	TRUE		-4.50998	0.0140051	TRUE
	Pelvic inflammatory diseases	Meta-analysis	11.8617	2.60571e-12	TRUE		15.3703	0.022411	TRUE		14.9265	0.0113931	TRUE		2.33851	0.0124133	TRUE
	Genital prolapse	Meta-analysis	46.2278	0.0114744	TRUE		21.77	0.418117	FALSE		-28.9288	0.167612	FALSE		-34.8125	0.146873	FALSE
	Miscarriage	Meta-analysis	-51.2821	1.11147e-10	TRUE		8.07495	0.248933	FALSE		24.8835	0.362931	FALSE		15.3666	0.331333	FALSE
	Excessive vomiting in pregnancy	Meta-analysis	-122.734	0.0571794	FALSE		-29.6124	0.248933	FALSE		-15.1341	0.269998	FALSE		23.7068	0.476067	FALSE
	Inflammatory disease of breast	Meta-analysis	35.408	0.415037	FALSE		3.01506	0.366524	FALSE		-11.0972	0.248933	FALSE		13.2832	0.47341	FALSE
	Breast cancer	Meta-analysis	61.7576	0.746458	FALSE		-10.0102	0.00773621	TRUE		12.6639	0.0533125	FALSE		-7.75075	0.00981186	TRUE
	Breast benign neoplasm	Meta-analysis	8.03732	0.407371	FALSE		7.19491	0.108547	FALSE		-51.5845	0.026788	TRUE		-20.1809	0.0892431	FALSE
	Ectopic pregnancy	Meta-analysis	63.7533	2.34074e-06	TRUE		10.3023	0.203891	FALSE		22.5443	0.251273	FALSE		44.7395	0.45519	FALSE
	Irregular menses	Meta-analysis	9.40155	2.3808e-16	TRUE		-6.13299	0.000820315	TRUE		2.15191	3.88507e-05	TRUE		8.23168	0.00187434	TRUE
	Menorrhagia	Meta-analysis	24.4478	5.83467e-13	TRUE		3.10189	6.8e-05	TRUE		2.56019	1.41419e-05	TRUE		2.52543	6.10909e-05	TRUE
	Oligomenorrhoea	Meta-analysis	202.659	0.00778023	TRUE		-58.3068	0.559655	FALSE		201.132	0.731101	FALSE		11.6137	0.805678	FALSE
	Preterm labour and delivery	Meta-analysis	39.0769	0.053878	FALSE		5.91961	0.0465536	TRUE		19.6817	0.0866793	FALSE		-13.6202	0.00773621	TRUE
	Endometriosis	Meta-analysis	56.1319	1.15077e-06	TRUE		8.08314	5.47368e-05	TRUE		1.20338	0.000750457	TRUE		-1.07431	8.21728e-05	TRUE
	Uterine leiomyoma	Meta-analysis	-12.1079	0.0346483	TRUE		-0.669803	0.362931	FALSE		-7.08051	0.318865	FALSE		9.75034	0.312111	FALSE
	Uterine polyps	Meta-analysis	229.604	0.374682	FALSE		330.762	0.464171	FALSE		87.6191	0.966314	FALSE		204.611	0.685206	FALSE
	Preeclampsia	Meta-analysis	274.322	0.0278296	TRUE		39.1138	0.64514	FALSE		-61.3607	0.220142	FALSE		2.00408	0.475087	FALSE
	Disease	Source	Experiencing mood swings
			Adjustment for C-reactive protein levels				Adjustment for Estradiol				Adjustment for fasting insulin				Adjustment for Cortisol
			Mediation proportion, %	FDR_adjusted_P	Significant		Mediation proportion, %	FDR_adjusted_P	Significant		Mediation proportion, %	FDR_adjusted_P	Significant		Mediation proportion, %	FDR_adjusted_P	Significant
	Polycystic ovaries	Meta-analysis	5.64855	6e-12	TRUE		11.7999	2.76848e-05	TRUE		4.82555	3.03448e-08	TRUE		-0.324464	4.02087e-09	TRUE
	Ovary cancer	Meta-analysis	50.1711	0.143889	FALSE		4.33166	0.0702903	FALSE		10.5397	0.0348179	TRUE		-2.85419	0.0286655	TRUE
	Ovarian cyst	Meta-analysis	-47.4464	6.84e-08	TRUE		5.59591	0.0135585	TRUE		-6.0294	0.00545587	TRUE		-17.6191	0.00133684	TRUE
	Female infertility	Meta-analysis	-43.2929	0.0325811	TRUE		23.3981	0.486142	FALSE		-32.1648	0.228242	FALSE		-19.9136	0.287176	FALSE
	Pelvic inflammatory diseases	Meta-analysis	-19.6987	8.69486e-08	TRUE		4.2467	0.00545587	TRUE		14.102	0.00425904	TRUE		0.934089	0.00322393	TRUE
	Genital prolapse	Meta-analysis	6.1657	5.46783e-07	TRUE		2.0778	0.000436193	TRUE		11.2322	0.00141182	TRUE		9.49799	0.000611085	TRUE
	Miscarriage	Meta-analysis	12.5403	0.0049237	TRUE		18.5757	0.0702903	FALSE		17.8091	0.0514746	FALSE		-20.591	0.00382743	TRUE
	Excessive vomiting in pregnancy	Meta-analysis	19.0318	0.374556	FALSE		33.118	0.661023	FALSE		28.706	0.580586	FALSE		-6.44729	0.489916	FALSE
	Inflammatory disease of breast	Meta-analysis	26.8943	0.0159075	TRUE		-20.7813	0.00551085	TRUE		-5.40782	0.00352651	TRUE		3.54514	0.0161747	TRUE
	Breast cancer	Meta-analysis	-3.33232	0.380064	FALSE		-82.9817	0.286465	FALSE		6.13827	0.575955	FALSE		107.169	0.966314	FALSE
	Breast benign neoplasm	Meta-analysis	-10.2284	0.264072	FALSE		29.2655	0.591722	FALSE		-9.35982	0.45519	FALSE		-0.952881	0.430099	FALSE
	Ectopic pregnancy	Meta-analysis	15.0393	0.00241654	TRUE		-5.01358	0.00525873	TRUE		4.44961	0.00710126	TRUE		1.78382	0.0042709	TRUE
	Irregular menses	Meta-analysis	4.128	5.83467e-13	TRUE		15.4013	3.39294e-05	TRUE		9.85941	7.0912e-09	TRUE		-0.996444	9.74222e-12	TRUE
	Menorrhagia	Meta-analysis	-1.743	1.298e-10	TRUE		11.5054	0.000297905	TRUE		3.66559	7.18596e-06	TRUE		-0.00650033	5.70182e-06	TRUE
	Oligomenorrhoea	Meta-analysis	40.7332	0.21559	FALSE		28.0787	0.234465	FALSE		12.5303	0.143889	FALSE		17.2428	0.188859	FALSE
	Preterm labour and delivery	Meta-analysis	7.06301	0.00853047	TRUE		30.9097	0.243577	FALSE		-0.741635	0.0495951	TRUE		9.65707	0.0890734	FALSE
	Endometriosis	Meta-analysis	1.31257	6.56203e-05	TRUE		8.32809	0.00501808	TRUE		-3.05473	0.00352651	TRUE		-1.75607	0.00218769	TRUE
	Uterine leiomyoma	Meta-analysis	30.9711	0.0202981	TRUE		-4.16199	0.0791993	FALSE		-20.911	0.0121658	TRUE		-17.6383	0.0139018	TRUE
	Uterine polyps	Meta-analysis	54.6811	0.55863	FALSE		-0.136928	0.45519	FALSE		16.0197	0.477387	FALSE		-24.374	0.304796	FALSE
	Preeclampsia	Meta-analysis	2710.34	0.559679	FALSE		-1411.45	0.835276	FALSE		1281.2	0.865817	FALSE		-147.752	0.973368	FALSE
	Disease	Source	Well-being spectrum
			Adjustment for C-reactive protein levels				Adjustment for Estradiol				Adjustment for fasting insulin				Adjustment for Cortisol
			Mediation proportion, %	FDR_adjusted_P	Significant		Mediation proportion, %	FDR_adjusted_P	Significant		Mediation proportion, %	FDR_adjusted_P	Significant		Mediation proportion, %	FDR_adjusted_P	Significant
	Polycystic ovaries	Meta-analysis	-35.438	2.07238e-09	TRUE		10.3639	0.000822471	TRUE		3.92027	2.81791e-05	TRUE		2.80993	5.20533e-05	TRUE
	Ovary cancer	Meta-analysis	38.7404	0.251273	FALSE		17.9433	0.139895	FALSE		0.268443	0.053878	FALSE		-3.73733	0.0465536	TRUE
	Ovarian cyst	Meta-analysis	-28.9718	1.9776e-12	TRUE		2.04441	1.85962e-06	TRUE		1.59725	1.37514e-07	TRUE		1.42328	1.35111e-07	TRUE
	Female infertility	Meta-analysis	-5.88496	0.0422752	TRUE		16.344	0.188859	FALSE		-14.7384	0.0565555	FALSE		-1.87811	0.0840653	FALSE
	Pelvic inflammatory diseases	Meta-analysis	-23.7721	1.528e-12	TRUE		-5.78841	4.30545e-07	TRUE		0.286806	2.7239e-07	TRUE		-0.538775	2.544e-07	TRUE
	Genital prolapse	Meta-analysis	-32.1863	1.00881e-05	TRUE		2.6292	0.00479543	TRUE		3.25536	0.00432017	TRUE		1.89713	0.00252478	TRUE
	Miscarriage	Meta-analysis	0.883825	1.01867e-05	TRUE		12.7186	0.000958928	TRUE		2.91212	6.11282e-05	TRUE		1.70593	5.08493e-05	TRUE
	Excessive vomiting in pregnancy	Meta-analysis	78.328	0.973916	FALSE		28.869	0.939392	FALSE		120.317	0.973916	FALSE		-12.9384	0.886249	FALSE
	Inflammatory disease of breast	Meta-analysis	18.6127	0.287077	FALSE		8.05693	0.298714	FALSE		-13.692	0.159855	FALSE		-3.4082	0.219118	FALSE
	Breast cancer	Meta-analysis	-54.3053	0.429413	FALSE		48.2147	0.801395	FALSE		-65.2014	0.387917	FALSE		-13.0495	0.521459	FALSE
	Breast benign neoplasm	Meta-analysis	-10.8726	0.464171	FALSE		123.105	0.893483	FALSE		-24.0881	0.452039	FALSE		-9.83251	0.47341	FALSE
	Ectopic pregnancy	Meta-analysis	12.2681	0.0112125	TRUE		9.76456	0.0288029	TRUE		2.36401	0.0124133	TRUE		4.33402	0.0124133	TRUE
	Irregular menses	Meta-analysis	-13.977	2.60571e-12	TRUE		9.4639	7.61379e-06	TRUE		6.12443	4.04645e-08	TRUE		2.85288	7.16606e-08	TRUE
	Menorrhagia	Meta-analysis	-24.201	3.36e-09	TRUE		-5.33974	4.02667e-05	TRUE		2.02195	3.48343e-05	TRUE		1.27477	2.335e-05	TRUE
	Oligomenorrhoea	Meta-analysis	-21.2987	0.0016201	TRUE		-16.5736	0.00545004	TRUE		3.05176	0.0230793	TRUE		-1.64426	0.0153873	TRUE
	Preterm labour and delivery	Meta-analysis	-69.4959	0.274457	FALSE		14.8308	0.559679	FALSE		-13.0398	0.47341	FALSE		-8.43133	0.47341	FALSE
	Endometriosis	Meta-analysis	-15.0853	9.41176e-07	TRUE		4.51982	0.000281831	TRUE		3.74094	0.000222049	TRUE		0.720571	5.14595e-05	TRUE
	Uterine leiomyoma	Meta-analysis	2.24211	0.00428489	TRUE		-19.6807	0.0034275	TRUE		-12.4782	0.00325876	TRUE		7.20538	0.00887525	TRUE
	Uterine polyps	Meta-analysis	35.4305	0.0561145	FALSE		-11.6171	0.00159171	TRUE		-10.4792	0.00208156	TRUE		6.79469	0.00430612	TRUE
	Preeclampsia	Meta-analysis	88.255	0.925221	FALSE		-8.35434	0.389773	FALSE		-0.882699	0.376108	FALSE		1.40149	0.379919	FALSE
